# Supplementary material for: Rhythm increases perceptual tolerance when measuring electrically evoked compound action potentials in cochlear implant recipients
Source: Front Neurosci. 2026 Jan 5;19:1711456. doi: 10.3389/fnins.2025.1711456 (PMC12813165; doi:10.3389/fnins.2025.1711456)
Supplement: Supplementary file 1 [file Table_1.xlsx]

## Sheet: Participant demographics
Implant ID	Gender	Age at onset of hearing loss (years)	Age at onset of deafness (years)	Age at first hearing aid (years)	Age until which the hearing aid was worn (years)	Cause of deafness	Progression of deafness	Age at CI implantation (years)	Implant type	Electrode type	Implanted side	Duration of hearing with CI at time of measurement (years)	If bilateral CI: Age at first CI on contralateral ear (years)
ID01	m	60.3751	68.7009	60.3751	68.7693	unknown	progressive	68.7009	Synchrony	Flex 28	R	5.25394	73.8261
ID02	m	36.8433	36.8433	na	na	suddenhearing loss	acute	38.7023	Synchrony	Flex 28	L	0.728268	na
ID03	m	2.21492	40.6598	2.21492	40.6598	Ototoxica	progressive	40.6598	Concerto	Flex 28	L	5.14168	35.7372
ID04	f	46.3737	46.3737	na	na	suddenhearing loss	acute	49.0103	Synchrony	Flex 28	R	0.413415	na
ID05	f	10.8665	na	30.8665	46.2861	suddenhearing loss	progressive	46.2861	Synchrony	Flex 20	R	3.18138	na
ID06	m	56.501	72.3943	na	na	unknown	progressive	72.3943	Synchrony	Flex 24	R	0.709103	na
ID07	m	48.5585	50.7734	48.5585	52.7748	unknown	progressive/acute	52.7748	Synchrony	Flex 28	R	0.396988	na
ID08	f	na	55.5318	13.0212	55.5318	unknown	progressive	55.5318	Synchrony	Flex 24	R	1.10883	na
ID09	f	5.013	44.5284	9.013	44.5284	unknown	progressive	44.5284	Synchrony	Flex 28	R	3.10746	46.5216
ID10	m	47.5702	47.5702	na	na	unknown	acute	48.7693	Synchrony	Flex 28	R	4.00821	na
ID11	f	0	44.386	5.38809	na	Cholesteatoma	progressive	56.0383	Synchrony	Flex 20	L	2.987	55.1184
ID12	m	na	63.206	48.7064	64.282	unknown	progressive	63.206	Synchrony	Flex 28	R	1.20192	64.282
ID13	m	34.6502	34.6502	na	na	suddenhearing loss	acute	35.4935	Sonata	Standard	L	8.48734	na
ID14	f	na	61.6509	58.6502	61.6509	suddenhearing loss	acute	63.6797	Concerto	Standard	L	6.08624	63.0034
ID15	f	34.2231	34.2231	34.2231	na	unknown	progressive	69.5743	Synchrony	Flex 28	R	0.766598	na
ID16	f	0	na	0.84052	na	unknown	progressive	49.8617	Synchrony	Flex 28	L	0.0958248	na
ID17	m	na	64.282	48.7064	63.206	unknown	progressive	64.282	Synchrony	Flex 28	L	0.131417	63.206
ID18	f	0	27.2361	2.21218	27.2361	unknown	progressive	27.2361	Synchrony	Flex 28	R	0.0958248	na
ID19	f	25.5086	66.3819	54.5955	66.3819	unknown	progressive	66.3819	Synchrony	Flex 28	L	2.91855	na
ID20	f	6.41205	19.5209	5.99589	19.5209	unknown	progressive	19.5209	Pulsar	Standard	L	13.8261	15.4114
ID21	m	0	33.744	3.74538	33.744	unknown	progressive	38.7871	Concerto	Standard	L	7.31006	40.3833
ID22	f	0	0	1.44832	2.17933	suddenhearing loss	acute	21.0951	Synchrony	Flex 28	R	0.791239	12.1095
ID23	f	na	na	na	na	unknown	progressive	50.4723	Synchrony	Flex 16	L	2.65845	52.8679
ID24	m	0.019165	na	5.859	na	Meningitis	progressive	45.9384	Synchrony	Flex 28	L	2.29158	42.1355
ID25	m	19.2115	na	na	na	acoustic trauma	acute	63.2964	Synchrony	Flex 24	L	1.37988	61.8617
ID26	m	25.6701	na	28.668	na	suddenhearing loss	progressive	47.0554	Synchrony	Flex 24	R	1.08145	na
ID27	f	42.8857	na	45.8864	48.8871	unknown	progressive	58.2231	Synchrony	Flex 28	R	1.14716	na
ID28	m	41.1526	na	46.152	na	unknown	progressive	58.0233	Synchrony	Flex 28	L	0.646133	na
Abbreviations:			m = male
			f = female
			R = right
			L = left
Note:			ID22 received first CI at age of 2.2 years, but was re-implanted with the specified CI.
