# Supplementary material for: Rhythm increases perceptual tolerance when measuring electrically evoked compound action potentials in cochlear implant recipients
Source: Front Neurosci. 2026 Jan 5;19:1711456. doi: 10.3389/fnins.2025.1711456 (PMC12813165; doi:10.3389/fnins.2025.1711456)
Supplement: Supplementary file 3 [file Table_3.xlsx]

## Sheet: caption
Supplementary File: Dataset
=========================
Stimulating electrode was always E06.
Column A: Implant ID, which corresponds to Table 1 of the manuscript.
Column B: Stimulation_id runs for each subject from 0 to 49 covering 10 runs for each paradigm.
Column C: Stimulation paradigm (one out of 5: Pclin, P1, P2, P3, P4).
Perceptional parameters (data in orange)
---------------------------------------------------
Column D: subjective ranking (best =1)
Column E, F, G: behavioral threshold (THR), maximum comfortable level (MCL), and maximum acceptable level (MAL).
Objective parameters (data in blue)
--------------------------------------------
Column H, I, J, K: parameters y0, c, k, x0 of the fitted function in accordance to Equation (2) of the manuscript.
Column L: calculated TECAP according to equation (4) of the manuscript. If no TECAP could be calculated, this is indicated with NA (not available).
Column M: calculated ECAP slope according to equation (3) of the manuscript.
Column N: the AutoART algorithms return TRUE if the calculated TECAP value meets internal quality requirements. Otherwise, FALSE is returned and the calculated TECAP value is invalid.
Column O: Recording electrode (one out of 4: E04, E05, E07, E08), determined by AutoART algorithms of the MAESTRO clinical software.

## Sheet: dataset
Implant ID	Stimulation_id	Stimulation paradigm	Subjective ranking	THR (nC)	MCL (nC)	MAL (nC)	y0 (µV)	c (µV)	k (1/nC)	x0 (nC)	TECAP (nC)	ECAP slope (µV/nC)	TECAP value could be determined	Recording electrode
ID01	0	P4	5	13.7953	23.4331	34.7717	11.0854	246.642	0.277608	23.03	15.8255	17.1174	TRUE	5
ID01	1	P3	2	15.3071	24.9449	34.7717	9.12431	338.251	0.304079	22.3	15.7228	25.7138	TRUE	7
ID01	2	Pclin	4	12.6614	21.5433	34.0157	25.1783	220.333	0.319527	22.7177	16.4585	17.6006	TRUE	5
ID01	3	P1	1	11.811	20.7874	32.8819	30.1736	277.448	0.310018	21.1935	14.7422	21.5034	TRUE	8
ID01	4	P2	3	15.3071	26.4567	34.7717	2.88024	251.294	0.273118	22.1898	14.867	17.1582	TRUE	5
ID01	5	P4	5	13.7953	26.4567	34.7717	49.6433	305.118	0.235043	23.5309	15.0218	17.929	TRUE	8
ID01	6	P2	3	15.3071	23.622	34.7717	34.6492	244.208	0.2672	21.4906	14.0055	16.3131	TRUE	5
ID01	7	P3	2	14.1732	29.1024	34.7717	53.8164	307.318	0.241	22.644	14.3452	18.5159	TRUE	8
ID01	8	Pclin	4	12.2835	23.0551	32.5039	22.583	249.52	0.248649	22.6754	14.632	15.5107	TRUE	5
ID01	9	P1	1	13.2283	21.9213	34.0157	19.2877	316.601	0.283687	21.2829	14.2328	22.4539	TRUE	7
ID01	10	P3	2	14.1732	27.2126	34.7717	38.5653	309.444	0.31125	21.1867	14.761	24.0786	TRUE	7
ID01	11	P4	5	14.1732	29.4803	34.7717	-10.739	359.746	0.213586	23.2993	13.9354	19.2092	TRUE	8
ID01	12	P2	3	12.6614	24.9449	34.7717	21.4141	212.565	0.290542	21.9205	15.0368	15.4398	TRUE	5
ID01	13	Pclin	4	12.2835	23.4331	32.5039	22.497	325.595	0.277076	22.2027	14.9844	22.5536	TRUE	7
ID01	14	P1	1	11.811	21.9213	33.2598	12.8301	287.028	0.236007	25.0746	16.6003	16.9352	TRUE	5
ID01	15	Pclin	4	12.2835	23.0551	32.8819	-1.36188	337.596	0.245776	22.5983	14.4608	20.7432	TRUE	7
ID01	16	P3	2	15.3071	29.8583	34.7717	59.3291	333.372	0.259602	22.8162	15.1121	21.636	TRUE	7
ID01	17	P2	3	15.3071	26.4567	32.8819	51.6356	330.687	0.233837	22.5753	14.0223	19.3317	TRUE	7
ID01	18	P4	5	14.1732	28.7244	34.7717	33.0829	251.43	0.289766	23.4455	16.5434	18.214	TRUE	5
ID01	19	P1	1	13.6063	21.9213	32.8819	14.1225	228.153	0.269705	22.912	15.4965	15.3835	TRUE	5
ID01	20	P4	5	14.1732	29.8583	34.7717	16.0656	310.516	0.21906	24.6401	15.5102	17.0054	TRUE	5
ID01	21	Pclin	4	14.9291	29.8583	34.7717	-3.7703	234.862	0.260312	24.1653	16.4822	15.2843	TRUE	5
ID01	22	P3	2	15.3071	27.2126	34.7717	3.81089	331.081	0.326084	22.8472	16.7138	26.99	TRUE	8
ID01	23	P2	3	15.3071	28.3465	34.7717	29.9408	328.504	0.255098	22.7995	14.9594	20.9502	TRUE	8
ID01	24	P1	1	13.2283	26.8346	34.3937	32.2755	280.721	0.307469	22.4206	15.9159	21.5782	TRUE	8
ID01	25	P2	3	15.3071	31.3701	34.7717	-2.52425	284.066	0.241944	24.5009	16.2346	17.182	TRUE	5
ID01	26	P3	2	15.3071	32.126	34.7717	30.917	234.357	0.258517	23.28	15.5436	15.1464	TRUE	5
ID01	27	P4	5	14.1732	28.3465	34.7717	35.8744	237.26	0.270242	23.6351	16.2344	16.0294	TRUE	5
ID01	28	P1	1	13.2283	23.2441	34.0157	-10.4259	364.976	0.25796	21.6394	13.8863	23.5374	TRUE	7
ID01	29	Pclin	4	13.0394	26.0787	34.7717	-5.88531	239.159	0.272325	23.6439	16.2997	16.2823	TRUE	5
ID01	30	P1	1	13.6063	26.4567	34.7717	-1.0609	249.738	0.263783	22.2601	14.6781	16.4692	TRUE	5
ID01	31	Pclin	4	13.0394	26.0787	33.6378	57.1778	313.498	0.278958	22.9152	15.7457	21.8632	TRUE	7
ID01	32	P4	5	14.1732	31.748	34.7717	30.5579	253.223	0.279633	23.3137	16.1615	17.7023	TRUE	5
ID01	33	P3	2	15.3071	31.748	34.7717	43.4061	284.722	0.350624	21.3796	15.6755	24.9576	TRUE	8
ID01	34	P2	3	15.3071	28.3465	34.7717	-4.91764	305.727	0.217124	24.7223	15.511	16.5952	TRUE	5
ID01	35	P3	2	15.3071	32.126	34.7717	60.1377	332.587	0.249258	23.2637	15.2399	20.725	TRUE	7
ID01	36	P1	1	12.6614	23.4331	32.8819	22.2693	234.512	0.242934	23.6728	15.4401	14.2427	TRUE	5
ID01	37	Pclin	4	13.0394	29.1024	34.0157	20.2845	260.14	0.256015	24.2578	16.4457	16.6499	TRUE	5
ID01	38	P4	5	14.1732	31.3701	34.7717	5.39306	318.145	0.264421	23.034	15.4703	21.0311	TRUE	7
ID01	39	P2	3	15.3071	26.4567	34.7717	15.2029	328.164	0.291978	20.7365	13.8866	23.9541	TRUE	7
ID01	40	P1	1	12.6614	23.811	33.2598	30.2576	295.381	0.301749	22.8806	16.2526	22.2827	TRUE	8
ID01	41	Pclin	4	14.9291	24.189	33.2598	27.911	332.014	0.273881	22.8457	15.5432	22.733	TRUE	7
ID01	42	P2	3	15.3071	22.1102	34.7717	7.79376	321.95	0.324044	21.6992	15.5272	26.0815	TRUE	7
ID01	43	P3	2	15.3071	29.1024	34.7717	25.8611	308.303	0.266786	22.6026	15.106	20.5628	TRUE	8
ID01	44	P4	5	13.7953	28.7244	34.7717	27.3477	348.596	0.251287	22.6978	14.7387	21.8993	TRUE	7
ID01	45	P4	5	14.1732	29.8583	34.7717	40.5517	261.152	0.265009	23.3137	15.7668	17.3019	TRUE	5
ID01	46	P3	2	15.3071	32.126	34.7717	-1.40557	292.528	0.234939	23.6744	15.1616	17.1815	TRUE	5
ID01	47	Pclin	4	13.0394	24.189	32.5039	52.3947	213.498	0.34013	21.4919	15.6118	18.1543	TRUE	5
ID01	48	P1	1	11.811	26.8346	34.3937	13.9075	334.275	0.282808	22.0121	14.9402	23.6339	TRUE	7
ID01	49	P2	3	17.0079	28.7244	34.7717	-3.37542	378.085	0.259662	23.7653	16.063	24.5436	TRUE	7
ID02	0	P1	5	14.5512	22.8661	34.7717	37.8603	472.996	0.30477	17.0427	10.4803	36.0387	TRUE	4
ID02	1	P3	1	15.3071	22.6772	34.7717	29.9568	445.822	0.559523	15.944	12.3696	62.3619	TRUE	7
ID02	2	Pclin	4	12.2835	20.4094	34.0157	59.6792	515.931	0.455282	16.3233	11.9304	58.7235	TRUE	7
ID02	3	P2	2	15.3071	23.4331	34.7717	28.3761	414.2	0.552232	16.1488	12.5272	57.1836	TRUE	8
ID02	4	P4	3	18.5197	29.8583	34.7717	34.2493	590.604	0.373846	17.7296	12.3798	55.1987	TRUE	7
ID02	5	P3	1	15.3071	24.9449	34.7717	3.07613	413.262	0.384271	15.6671	10.4624	39.7012	TRUE	4
ID02	6	P4	3	12.6614	25.7008	34.7717	26.0595	378.462	0.501241	15.1266	11.1365	47.4252	TRUE	4
ID02	7	P2	2	12.0945	23.811	32.8819	5.8411	436.448	0.379016	16.0326	10.7557	41.3551	TRUE	4
ID02	8	P1	5	11.811	22.2992	32.8819	61.2758	381.247	0.401377	16.9484	11.9656	38.256	FALSE	4
ID02	9	Pclin	4	16.4409	23.0551	29.8583	56.4773	502.137	0.541701	15.7513	12.0592	68.0021	TRUE	7
ID02	10	P4	3	13.7953	25.7008	34.7717	47.2667	547.291	0.494387	16.651	12.6056	67.6434	TRUE	7
ID02	11	P3	1	13.0394	20.2205	34.7717	17.7029	410.213	0.393854	16.169	11.091	40.3911	TRUE	4
ID02	12	P2	2	12.0945	26.4567	34.7717	16.6477	422.594	0.404237	16.4112	11.4636	42.707	TRUE	4
ID02	13	P1	5	11.811	23.811	32.5039	31.0998	417.817	0.766742	14.9511	12.3427	80.0894	TRUE	5
ID02	14	Pclin	4	11.622	22.4882	32.8819	15.071	541.244	0.307882	16.918	10.422	41.6598	TRUE	7
ID02	15	Pclin	4	11.9055	21.5433	32.5039	17.0839	567.5	0.335691	16.9661	11.0082	47.6262	TRUE	7
ID02	16	P2	2	12.0945	28.3465	34.7717	-5.26889	571.146	0.45518	16.6639	12.2701	64.9935	TRUE	7
ID02	17	P1	5	11.811	23.811	34.7717	9.91104	561.984	0.326181	16.813	10.6814	45.8271	TRUE	7
ID02	18	P3	1	12.6614	29.8583	34.7717	63.7159	356.745	0.492069	15.6956	11.6311	43.8859	TRUE	4
ID02	19	P4	3	12.6614	32.8819	34.7717	-8.65775	473.248	0.58513	15.7367	12.3187	69.2279	TRUE	5
ID02	20	P2	2	12.0945	24.9449	34.7717	54.7048	521.624	0.508425	16.8141	12.8804	66.3017	TRUE	7
ID02	21	P1	5	11.622	23.811	32.5039	11.7693	386.282	0.27774	16.6611	9.46012	26.8215	FALSE	4
ID02	22	Pclin	4	11.9055	22.4882	30.2362	31.6421	372.828	0.536203	15.7994	12.0695	49.9779	TRUE	8
ID02	23	P4	3	13.7953	26.4567	33.2598	15.334	408.171	0.717913	15.2463	12.4605	73.2578	TRUE	5
ID02	24	P3	1	12.6614	29.8583	34.7717	-2.51772	521.251	0.556729	16.299	12.7066	72.5489	TRUE	7
ID02	25	P2	2	12.0945	26.4567	34.7717	42.4953	434.322	0.429327	16.7099	12.0515	46.6165	TRUE	4
ID02	26	P4	3	12.0945	29.1024	34.7717	55.2225	502.006	0.5706	16.2027	12.6976	71.6111	TRUE	7
ID02	27	Pclin	4	19.0866	26.4567	34.7717	26.5323	494.993	0.446333	16.7892	12.3082	55.233	TRUE	7
ID02	28	P1	5	11.0551	27.2126	34.0157	26.9801	397.483	0.328477	16.3801	10.2913	32.641	FALSE	4
ID02	29	P3	1	10.5827	29.8583	34.7717	39.592	360.788	0.496984	16.3788	12.3545	44.8265	TRUE	4
ID02	30	P2	2	15.3071	32.8819	34.7717	39.2065	417.884	0.54322	15.6267	11.945	56.7507	TRUE	5
ID02	31	P1	5	10.5827	26.8346	34.0157	32.9962	296.55	0.810644	15.0131	12.5459	60.0991	TRUE	5
ID02	32	P3	1	10.5827	32.126	34.7717	19.9615	329.334	0.512451	15.2017	11.2989	42.1919	TRUE	4
ID02	33	Pclin	4	10.3937	26.4567	34.3937	18.6133	383.148	0.361654	15.8798	10.3496	34.6417	TRUE	8
ID02	34	P4	3	12.0945	31.748	34.7717	30.0905	609.038	0.314834	18.2256	11.873	47.9365	TRUE	7
ID02	35	Pclin	4	13.4173	24.5669	32.8819	42.5322	426.023	0.291693	17.8406	10.9841	31.067	FALSE	8
ID02	36	P3	1	10.5827	22.6772	34.7717	14.7819	395.743	0.555995	16.1397	12.5425	55.0078	TRUE	8
ID02	37	P4	3	11.0551	32.5039	34.7717	4.93197	399.775	0.383093	15.9499	10.7292	38.2877	TRUE	4
ID02	38	P1	5	11.622	26.8346	34.0157	32.2232	538.808	0.50098	16.1422	12.15	67.483	TRUE	7
ID02	39	P2	2	12.0945	28.3465	34.7717	35.6407	279.3	0.530194	14.603	10.8308	37.0208	TRUE	5
ID02	40	Pclin	4	11.0551	20.9764	30.2362	31.3946	493.689	0.447862	16.1839	11.7183	55.2762	TRUE	7
ID02	41	P2	2	12.0945	26.8346	34.7717	21.6581	530.774	0.413991	16.795	11.964	54.9338	TRUE	7
ID02	42	P4	3	12.0945	30.6142	34.7717	30.9422	517.164	0.468818	16.3912	12.1252	60.6139	TRUE	7
ID02	43	P1	5	11.0551	23.811	34.7717	6.44762	495.466	0.516482	16.115	12.2427	63.9749	TRUE	7
ID02	44	P3	1	10.5827	32.126	34.7717	53.9925	337.163	0.692046	15.4346	12.5446	58.333	TRUE	8
ID02	45	P1	5	10.5827	23.2441	34.3937	5.73105	510.482	0.363198	16.3694	10.8627	46.3515	TRUE	7
ID02	46	P4	3	12.0945	29.4803	34.7717	-6.80617	588.135	0.441145	16.8911	12.3574	64.8632	TRUE	7
ID02	47	P3	1	17.7638	28.3465	34.7717	-2.12182	449.634	0.488632	15.6529	11.5598	54.9264	TRUE	5
ID02	48	P2	2	12.0945	25.3228	34.7717	44.9414	484.505	0.450282	16.746	12.3043	54.541	TRUE	7
ID02	49	Pclin	4	10.3937	22.1102	31.3701	30.7364	514.723	0.456706	16.4663	12.0871	58.7694	TRUE	7
ID03	0	Pclin	4	11.4331	22.4882	34.7717	54.8906	331.363	0.255816	24.5306	16.7125	21.192	TRUE	5
ID03	1	P4	3	14.1732	29.8583	34.7717	27.0168	368.665	0.298237	23.848	17.1419	27.4874	TRUE	4
ID03	2	P3	2	29.1024	34.7717	34.7717	38.2675	355.94	0.278384	23.834	16.6497	24.772	TRUE	4
ID03	3	P1	1	13.2283	28.3465	34.7717	49.0927	308.166	0.262796	24.7502	17.1397	20.2462	TRUE	8
ID03	4	P2	5	15.3071	29.8583	34.7717	37.9267	313.351	0.23145	24.9803	16.3391	18.1313	TRUE	8
ID03	5	P1	1	13.2283	27.5906	34.7717	21.1275	393.673	0.209091	26.0271	16.4619	20.5784	TRUE	8
ID03	6	P4	3	15.3071	31.748	34.7717	28.7297	327.536	0.24679	24.2334	16.1293	20.2081	TRUE	8
ID03	7	P2	5	15.3071	31.3701	34.7717	48.663	249.79	0.372205	23.8629	18.4895	23.2433	TRUE	5
ID03	8	P3	2	15.3071	29.8583	34.7717	48.9432	287.512	0.254787	23.2803	15.4306	18.3136	TRUE	7
ID03	9	Pclin	4	13.4173	26.8346	34.7717	64.5691	327.326	0.255736	24.918	17.0975	20.9273	TRUE	8
ID03	10	Pclin	4	13.4173	29.1024	34.7717	31.2789	351.516	0.245631	24.8016	16.6593	21.5858	TRUE	8
ID03	11	P3	2	14.1732	29.8583	34.7717	8.93162	356.318	0.204026	25.439	15.6363	18.1745	TRUE	7
ID03	12	P2	5	15.3071	29.8583	34.7717	107.756	216.793	0.426409	21.9989	17.3086	23.1107	TRUE	5
ID03	13	P1	1	13.2283	29.8583	34.7717	12.2432	245.349	0.320501	23.2367	16.9964	19.6587	TRUE	5
ID03	14	P4	3	16.252	32.126	34.7717	36.2698	264.061	0.360943	23.8964	18.3554	23.8278	TRUE	5
ID03	15	P2	5	15.3071	29.8583	34.7717	25.0693	280.069	0.282553	24.2142	17.1359	19.7836	TRUE	5
ID03	16	P4	3	16.252	32.126	34.7717	37.5906	272.825	0.329027	23.3137	17.2352	22.4418	TRUE	5
ID03	17	P3	2	14.1732	31.748	34.7717	12.3253	239.557	0.36156	22.6459	17.1143	21.6535	TRUE	5
ID03	18	Pclin	4	13.4173	29.1024	34.7717	48.4934	295.556	0.29164	23.6273	16.7695	21.549	TRUE	8
ID03	19	P1	1	13.6063	29.8583	34.7717	20.5007	308.666	0.272918	24.6411	17.3129	21.0601	TRUE	8
ID03	20	Pclin	4	13.4173	27.2126	34.7717	22.7882	223.625	0.219903	23.6778	14.5829	12.294	TRUE	7
ID03	21	P3	2	14.1732	29.8583	34.7717	16.2269	241.095	0.228986	22.3861	13.6519	13.8018	TRUE	7
ID03	22	P2	5	15.3071	29.8583	34.7717	10.6176	390.261	0.222349	25.5945	16.5996	21.6936	TRUE	4
ID03	23	P4	3	13.7953	32.126	34.7717	128.841	353.457	0.227753	26.2613	17.4799	20.1253	TRUE	8
ID03	24	P1	1	13.6063	28.7244	34.7717	51.1811	327.633	0.231281	25.9512	17.3037	18.9438	TRUE	8
ID03	25	P2	5	12.6614	24.9449	34.7717	29.8343	287.629	0.251129	22.4749	14.5108	18.058	TRUE	5
ID03	26	P4	3	12.6614	32.8819	34.7717	43.9361	316.558	0.257243	24.0153	16.2406	20.3581	TRUE	5
ID03	27	Pclin	4	13.4173	26.4567	34.7717	-0.933045	266.576	0.35754	24.277	18.6832	23.8279	TRUE	5
ID03	28	P1	1	13.6063	28.3465	34.7717	21.8439	340.543	0.205867	23.941	14.226	17.5266	TRUE	8
ID03	29	P3	2	13.0394	29.8583	34.7717	38.1394	291.821	0.277869	23.981	16.7833	20.272	TRUE	7
ID03	30	P2	5	18.5197	28.3465	34.7717	110.535	251.484	0.41536	24.3455	19.5304	26.1141	TRUE	4
ID03	31	P1	1	12.6614	29.8583	34.7717	92.3307	225.167	0.324966	26.1591	20.0046	18.2929	FALSE	8
ID03	32	Pclin	4	13.4173	29.8583	34.7717	15.7169	401.641	0.237244	27.9183	19.4881	23.8217	TRUE	5
ID03	33	P3	2	14.1732	31.748	34.7717	50.2894	288.645	0.27363	24.3305	17.0214	19.7455	TRUE	7
ID03	34	P4	3	16.252	32.5039	34.7717	6.24038	308.45	0.286727	24.9046	17.9293	22.1102	TRUE	4
ID03	35	P1	1	13.2283	32.126	34.7717	37.0792	333.604	0.304816	23.8626	17.3012	25.4219	TRUE	4
ID03	36	P3	2	14.1732	32.126	34.7717	-0.462156	351.632	0.311512	24.8013	18.381	27.3844	TRUE	5
ID03	37	Pclin	4	13.0394	27.2126	34.7717	15.0206	250.476	0.328861	24.0826	18.001	20.5929	TRUE	5
ID03	38	P4	3	14.1732	32.126	34.7717	28.1502	248.652	0.405386	23.2422	18.3087	25.2	TRUE	5
ID03	39	P2	5	15.3071	31.3701	34.7717	7.71547	289.922	0.302206	23.5653	16.9473	21.9041	TRUE	5
ID03	40	P4	3	14.1732	32.8819	34.7717	13.0506	398.265	0.197726	26.505	16.3899	19.6868	TRUE	8
ID03	41	P3	2	13.0394	29.8583	34.7717	27.4582	354.034	0.231097	25.6343	16.9799	20.4541	TRUE	8
ID03	42	Pclin	4	13.4173	23.811	34.7717	47.7454	269.72	0.259218	23.9012	16.1857	17.4791	TRUE	7
ID03	43	P2	5	15.3071	28.3465	34.7717	29.2393	349.275	0.311167	23.817	17.3895	27.1707	TRUE	4
ID03	44	P1	1	13.2283	29.8583	34.7717	21.1247	306.839	0.2641	23.3324	15.7595	20.259	TRUE	8
ID03	45	P2	5	15.3071	31.3701	34.7717	20.7178	341.055	0.31289	24.0203	17.6283	26.6782	TRUE	4
ID03	46	Pclin	4	13.4173	27.9685	34.7717	41.4518	346.611	0.204502	25.7309	15.9511	17.7206	TRUE	8
ID03	47	P1	1	13.6063	26.8346	34.7717	11.5121	385.884	0.203024	26.9846	17.1336	19.586	TRUE	5
ID03	48	P3	2	14.1732	23.4331	24.189	10.836	246.408	0.292311	21.7685	14.9265	18.0069	TRUE	4
ID03	49	P4	3	14.1732	30.9921	34.7717	27.0283	307.796	0.245184	24.5459	16.3888	18.8667	TRUE	8
ID04	0	P3	1	13.0394	22.1102	34.7717	3.16533	270.789	0.303935	26.2689	19.6885	20.5756	TRUE	8
ID04	1	P1	3	12.8504	22.8661	29.8583	4.75967	265.802	0.372018	23.4697	18.0936	24.7208	TRUE	5
ID04	2	Pclin	5	13.0394	22.1102	32.5039	18.5309	239.142	0.333227	24.9746	18.9727	19.9222	TRUE	7
ID04	3	P2	4	12.0945	20.4094	34.7717	-10.4727	252.133	0.310531	24.4176	17.977	19.5738	TRUE	7
ID04	4	P4	2	13.7953	25.7008	34.7717	-5.13623	361.578	0.23417	28.0429	19.5021	21.1677	TRUE	7
ID04	5	P3	1	13.0394	20.2205	32.126	14.9862	212.484	0.33211	23.8145	17.7924	17.642	TRUE	7
ID04	6	Pclin	5	13.0394	20.9764	32.8819	0.229742	289.183	0.258149	26.0414	18.2939	18.663	TRUE	7
ID04	7	P2	4	12.0945	20.2205	32.8819	-2.49811	283.158	0.276621	26.0396	18.8095	19.5819	TRUE	7
ID04	8	P1	3	11.811	20.7874	31.3701	9.26215	197.839	0.428379	23.0046	18.3358	21.1875	TRUE	7
ID04	9	P4	2	13.7953	23.811	34.7717	16.362	254.246	0.249931	28.1165	20.1143	15.886	TRUE	8
ID04	10	P1	3	13.2283	21.9213	34.0157	2.77799	263.18	0.321926	24.4505	18.2379	21.1811	TRUE	7
ID04	11	Pclin	5	13.4173	23.4331	32.5039	27.3897	218.377	0.338385	24.8701	18.9597	18.4739	TRUE	7
ID04	12	P2	4	12.0945	20.2205	34.7717	-6.64103	202.418	0.389026	26.6017	21.4606	19.6865	TRUE	8
ID04	13	P4	2	13.7953	25.7008	34.7717	65.5382	355.414	0.291911	25.5137	18.6623	25.9373	TRUE	5
ID04	14	P3	1	13.0394	24.9449	34.7717	2.48327	234.881	0.35984	24.8904	19.3324	21.1299	TRUE	8
ID04	15	P3	1	13.0394	23.811	34.7717	7.45722	349.075	0.258687	27.9245	20.1931	22.5753	TRUE	7
ID04	16	Pclin	5	13.0394	26.0787	33.6378	20.0824	264.597	0.354927	25.0101	19.3752	23.4781	TRUE	5
ID04	17	P2	4	15.3071	21.9213	34.7717	1.39489	294.837	0.305874	25.6805	19.1419	22.5457	TRUE	7
ID04	18	P4	2	13.7953	27.2126	34.7717	2.01559	361.764	0.29936	25.9921	19.3112	27.0744	TRUE	5
ID04	19	P1	3	11.811	22.2992	34.3937	-7.47502	339.774	0.23711	27.3421	18.9072	20.1409	TRUE	7
ID04	20	Pclin	5	12.2835	20.0315	33.2598	-9.25746	328.97	0.301208	25.2435	18.6036	24.7721	TRUE	5
ID04	21	P2	4	12.0945	21.9213	34.7717	1.00062	265.819	0.310018	25.1399	18.6887	20.6022	TRUE	7
ID04	22	P1	3	11.811	21.9213	34.0157	9.95829	293.493	0.264771	26.5347	18.981	19.4271	TRUE	7
ID04	23	P3	1	13.0394	23.811	34.7717	1.90355	343.417	0.26628	27.0307	19.5199	22.8613	TRUE	7
ID04	24	P4	2	13.7953	23.4331	34.7717	-2.38152	348.179	0.304237	25.7463	19.1725	26.4822	TRUE	5
ID04	25	P4	2	13.7953	27.2126	34.7717	-2.3408	284.828	0.277069	26.2485	19.0301	19.7293	TRUE	7
ID04	26	P2	4	12.0945	20.2205	31.748	1.45339	278.298	0.33814	23.3778	17.4631	23.5259	TRUE	5
ID04	27	Pclin	5	12.2835	23.4331	34.7717	-10.16	312.766	0.349958	25.1524	19.4374	27.3637	TRUE	5
ID04	28	P3	1	14.1732	25.7008	34.7717	6.23781	248.029	0.274784	26.5488	19.2704	17.0386	TRUE	8
ID04	29	P1	3	12.6614	23.811	34.7717	-0.691127	353.435	0.314896	25.0407	18.6894	27.8238	TRUE	5
ID04	30	P3	1	13.0394	22.6772	34.7717	5.41931	363.117	0.315185	26.2264	19.8809	28.6122	TRUE	5
ID04	31	P4	2	13.7953	28.7244	34.7717	9.01875	354.2	0.31963	25.3224	19.0652	28.3033	TRUE	5
ID04	32	P1	3	12.6614	23.811	29.8583	0.517778	194.749	0.381269	23.9601	18.7145	18.563	TRUE	7
ID04	33	P2	4	12.0945	23.4331	34.7717	0.36202	342.574	0.339837	25.1157	19.2305	29.1048	TRUE	5
ID04	34	Pclin	5	13.4173	26.4567	32.8819	0.530277	262.48	0.304437	25.8734	19.3039	19.9772	TRUE	7
ID04	35	P4	2	13.7953	25.7008	33.6378	0.671782	348.944	0.307658	24.9253	18.4246	26.8389	TRUE	5
ID04	36	P3	1	13.0394	26.0787	34.7717	34.2358	311.553	0.258924	23.9054	16.1812	20.1672	TRUE	5
ID04	37	Pclin	5	13.0394	24.189	34.3937	6.48631	279.24	0.310354	26.839	20.3948	21.6659	TRUE	7
ID04	38	P2	4	12.0945	20.2205	34.7717	9.12479	271.269	0.279432	25.8002	18.6428	18.9503	TRUE	7
ID04	39	P1	3	13.2283	22.2992	32.5039	11.8384	291.409	0.341947	23.7089	17.86	24.9116	TRUE	5
ID04	40	P4	2	13.7953	24.9449	32.5039	1.59022	266.404	0.2789	25.8652	18.6942	18.575	TRUE	7
ID04	41	P3	1	13.0394	22.6772	34.7717	4.45362	268.226	0.393703	25.4736	20.3936	26.4004	TRUE	7
ID04	42	P1	3	12.6614	23.811	34.3937	15.2395	360.266	0.309906	25.8047	19.3512	27.9121	TRUE	5
ID04	43	P2	4	12.0945	24.9449	34.7717	16.0277	299.843	0.300599	25.6591	19.0057	22.5331	TRUE	5
ID04	44	Pclin	5	13.0394	29.8583	34.7717	27.6789	224.976	0.325373	26.2333	20.0865	18.3003	TRUE	8
ID04	45	P3	1	13.0394	22.6772	34.7717	20.1218	274.747	0.314344	26.6782	20.3158	21.5913	TRUE	7
ID04	46	P4	2	13.7953	29.4803	34.7717	-2.15644	364.168	0.254952	25.3148	17.4702	23.2114	TRUE	5
ID04	47	Pclin	5	13.0394	21.3543	34.0157	0.64232	393.168	0.20538	28.6466	18.9086	20.1872	TRUE	7
ID04	48	P1	3	12.6614	21.9213	34.0157	3.80135	344.185	0.288973	24.9009	17.9798	24.8651	TRUE	5
ID04	49	P2	4	12.0945	23.622	34.7717	-12.8949	439.223	0.273885	28.2621	20.9597	30.0741	TRUE	5
ID05	0	P2	1	15.3071	23.4331	34.7717	-5.94509	234.734	0.342981	22.0347	16.2035	20.1273	TRUE	7
ID05	1	P1	3	13.2283	21.1654	34.7717	-4.27692	139.92	0.588199	20.833	17.4328	20.5752	TRUE	8
ID05	2	Pclin	2	14.3622	20.4094	34.7717	-1.82821	228.465	0.322998	23.057	16.865	18.4485	TRUE	7
ID05	3	P4	5	15.3071	25.7008	34.7717	0.174183	212.835	0.356645	22.8825	17.2747	18.9766	TRUE	7
ID05	4	P3	4	14.1732	24.9449	34.7717	-7.39248	229.714	0.320489	22.2611	16.0207	18.4052	TRUE	7
ID05	5	P3	4	14.1732	24.189	34.7717	1.05386	112.351	0.619415	18.7282	15.4994	17.398	TRUE	8
ID05	6	P4	5	14.1732	23.811	34.7717	-6.25855	191.868	0.391172	21.679	16.5662	18.7633	TRUE	5
ID05	7	Pclin	2	13.9843	23.4331	34.7717	7.14638	129.018	0.525655	20.4107	16.606	16.9547	TRUE	8
ID05	8	P2	1	15.3071	23.4331	34.7717	-4.20674	231.602	0.365204	21.8429	16.3665	21.1455	TRUE	5
ID05	9	P1	3	13.2283	23.4331	34.7717	1.78034	226.073	0.439702	22.2667	17.7181	24.8512	TRUE	7
ID05	10	P2	1	15.3071	25.3228	34.7717	-0.913417	182.411	0.528927	20.8724	17.0912	24.1205	TRUE	7
ID05	11	Pclin	2	13.9843	21.3543	34.7717	1.86902	217.549	0.379875	21.6819	16.417	20.6604	TRUE	7
ID05	12	P1	3	13.2283	25.7008	34.7717	-2.17246	163.512	0.438568	20.9937	16.4334	17.9277	TRUE	5
ID05	13	P3	4	15.3071	24.189	34.7717	-1.51346	168.78	0.407368	20.4435	15.534	17.1889	TRUE	5
ID05	14	P4	5	15.3071	28.3465	34.7717	-3.0178	203.974	0.3384	22.4954	16.5852	17.2561	FALSE	7
ID05	15	P2	1	15.3071	23.4331	34.7717	1.26401	159.835	0.507281	20.0051	16.0625	20.2703	TRUE	5
ID05	16	P1	3	13.6063	23.4331	32.8819	-1.22616	224.887	0.347497	22.4517	16.6962	19.5369	TRUE	5
ID05	17	P3	4	15.3071	22.6772	34.7717	0.168663	185.984	0.323085	22.1503	15.96	15.0221	FALSE	5
ID05	18	Pclin	2	13.9843	22.1102	34.7717	-4.1831	156.651	0.639354	20.7759	17.6477	25.0388	TRUE	5
ID05	19	P4	5	14.1732	24.9449	34.7717	1.1299	263.105	0.346302	23.5353	17.7599	22.7784	TRUE	7
ID05	20	Pclin	2	13.4173	21.3543	34.7717	-5.27105	185.494	0.388718	21.5557	16.4106	18.0262	TRUE	7
ID05	21	P4	5	14.1732	27.2126	34.7717	3.67778	99.2368	0.390509	20.5467	15.4252	9.68822	FALSE	4
ID05	22	P3	4	15.3071	29.8583	34.7717	3.41598	116.908	0.428501	22.3882	17.7208	12.5238	TRUE	7
ID05	23	P2	1	15.3071	25.3228	34.7717	-1.72016	147.419	0.527413	20.3508	16.5587	19.4376	TRUE	7
ID05	24	P1	3	12.6614	23.811	34.7717	-2.55533	197.214	0.424789	21.7489	17.0407	20.9435	TRUE	5
ID05	25	P1	3	11.811	17.5748	29.8583	-6.55728	183.15	0.420789	20.9943	16.2413	19.2668	TRUE	7
ID05	26	P3	4	14.1732	27.2126	34.7717	5.54915	201.16	0.329668	22.7438	16.677	16.579	TRUE	7
ID05	27	P2	1	15.3071	23.4331	34.7717	-1.2039	145.627	0.341997	20.0412	14.1932	12.451	TRUE	5
ID05	28	Pclin	2	13.4173	23.4331	32.126	-6.12705	188.713	0.441607	21.6211	17.0922	20.8343	TRUE	5
ID05	29	P4	5	14.1732	31.748	34.7717	-5.30715	127.853	0.445181	21.6691	17.1766	14.2294	FALSE	4
ID05	30	P1	3	12.8504	22.8661	29.4803	2.84149	103.741	0.73864	20.2442	17.5365	19.1568	TRUE	8
ID05	31	P4	5	13.7953	26.0787	34.7717	1.02457	185.113	0.460047	21.6558	17.3085	21.2901	TRUE	7
ID05	32	P3	4	15.3071	26.8346	34.7717							FALSE
ID05	33	P2	1	15.3071	24.9449	34.7717	-2.32238	136.788	0.287625	20.026	13.0725	9.83592	FALSE	5
ID05	34	Pclin	2	12.2835	26.0787	34.7717	1.09964	100.137	0.418211	20.6197	15.8374	10.4696	TRUE	8
ID05	35	P4	5	14.1732	26.0787	34.7717	-6.41814	138.091	0.439193	21.3315	16.7776	15.1621	TRUE	8
ID05	36	Pclin	2	13.4173	21.3543	29.1024	-7.24169	164.549	0.572803	21.3664	17.8748	23.5635	TRUE	7
ID05	37	P3	4	14.1732	26.8346	34.7717	-1.89023	201.846	0.395862	22.292	17.2397	19.9759	TRUE	7
ID05	38	P2	1	15.3071	24.9449	34.7717	0.957067	163.504	0.562335	20.9099	17.3533	22.986	TRUE	7
ID05	39	P1	3	14.5512	22.2992	32.5039	-5.69472	174.678	0.503288	20.5357	16.5618	21.9783	TRUE	7
ID05	40	P1	3	13.2283	22.2992	34.0157	2.09718	97.8647	0.506223	19.55	15.5992	12.3853	TRUE	5
ID05	41	Pclin	2	13.4173	22.1102	34.7717	1.05319	222.993	0.455715	22.0854	17.6967	25.4053	TRUE	7
ID05	42	P3	4	15.3071	22.6772	34.7717	6.63446	173.12	0.420263	20.9305	16.1716	18.189	TRUE	7
ID05	43	P2	1	15.3071	28.3465	34.7717	-1.25206	174.14	0.395348	21.3771	16.3183	17.2115	TRUE	5
ID05	44	P4	5	15.3071	26.0787	34.7717	1.40762	183.844	0.305843	22.4271	15.8878	14.0569	TRUE	7
ID05	45	Pclin	2	13.9843	22.1102	30.9921	-0.370436	162.538	0.581797	20.9495	17.5118	23.641	TRUE	5
ID05	46	P4	5	16.252	25.7008	34.7717	4.23398	109.206	0.266075	24.1269	16.6102	7.26427	FALSE	4
ID05	47	P3	4	15.3071	25.7008	34.7717	-5.4254	169.5	0.531324	20.8858	17.1216	22.5149	TRUE	7
ID05	48	P1	3	13.2283	21.1654	28.3465	-3.84347	99.2742	0.580275	19.4896	16.0429	14.4016	TRUE	4
ID05	49	P2	1	15.3071	23.811	34.7717	3.80484	88.589	0.566309	19.625	16.0933	12.5422	TRUE	5
ID06	0	P2	3	15.3071	26.8346	34.7717	30.316	88.5207	0.13818	28.3183	13.8444	3.05795	TRUE	4
ID06	1	Pclin	4	13.9843	32.8819	34.7717	14.0742	132.586	0.319593	30.7295	24.4716	10.5934	FALSE	7
ID06	2	P1	5	16.252	29.4803	34.7717	31.0934	78.3747	0.610537	29.3059	26.0301	11.9627	FALSE	4
ID06	3	P3	1	15.3071	27.2126	34.7717	14.4233	134.389	0.298078	28.6048	21.8951	10.0146	TRUE	7
ID06	4	P4	2	17.7638	34.7717	34.7717	22.9179	109.482	0.30576	27.6845	21.1434	8.36879	TRUE	7
ID06	5	Pclin	4	15.3071	34.3937	34.7717	54.0113	84.0649	0.281442	26.4176	19.3113	5.91485	FALSE	7
ID06	6	P3	1	15.3071	34.7717	34.7717	3.64668	157.461	0.238807	29.3904	21.0155	9.40072	TRUE	7
ID06	7	P1	5	15.685	34.7717	34.7717	13.7179	97.8709	0.296792	28.0001	21.2614	7.26182	FALSE	8
ID06	8	P2	3	15.3071	34.7717	34.7717	51.945	68.9648	0.341984	23.1408	17.2926	5.89622	FALSE	8
ID06	9	P4	2	16.252	34.7717	34.7717	22.5002	85.3254	0.171761	26.3041	14.66	3.66389	FALSE	7
ID06	10	P2	3	15.3071	34.7717	34.7717	37.2153	97.9743	0.21785	24.9471	15.7665	5.33592	TRUE	7
ID06	11	P1	5	15.685	34.7717	34.7717	15.1751	134.239	0.32989	29.3745	23.3119	11.0711	FALSE	7
ID06	12	P4	2	17.7638	34.7717	34.7717	38.9065	108.893	0.259966	28.859	21.1657	7.0771	FALSE	7
ID06	13	P3	1	15.3071	34.7717	34.7717	3.38012	132.333	0.43112	29.3881	24.749	14.2628	FALSE	7
ID06	14	Pclin	4	14.9291	34.7717	34.7717	40.5927	74.061	0.230668	28.169	19.4985	4.27087	TRUE	4
ID06	15	Pclin	4	14.9291	34.7717	34.7717	19.66	143.432	0.210759	31.1165	21.627	7.5574	FALSE	7
ID06	16	P1	5	11.811	34.7717	34.7717	12.1956	93.4908	0.346759	25.8112	20.0435	8.1047	TRUE	8
ID06	17	P4	2	17.0079	34.7717	34.7717	78.2666	107.9	0.316995	28.0927	21.7834	8.55095	TRUE	7
ID06	18	P3	1	15.3071	34.7717	34.7717	24.7	245.206	0.321884	34.776	28.6682	19.7261	FALSE	8
ID06	19	P2	3	15.3071	34.7717	34.7717	15.2766	91.6222	0.368435	27.4397	22.0113	8.4392	TRUE	4
ID06	20	P3	1	16.4409	34.7717	34.7717	41.5372	195.408	0.208674	33.0287	23.4444	10.1941	FALSE	7
ID06	21	P1	5	15.1181	34.7717	34.7717	39.6379	79.5063	0.314056	30.1952	23.827	6.24236	FALSE	5
ID06	22	Pclin	4	15.685	34.7717	34.7717	46.0584	99.7768	0.36738	27.3621	21.9181	9.164	TRUE	7
ID06	23	P2	3	15.685	34.7717	34.7717	39.6782	92.8321	0.252354	24.8626	16.9372	5.85664	FALSE	7
ID06	24	P4	2	20.2205	34.7717	34.7717	39.9509	158.26	0.163215	33.2886	21.0348	6.45758	FALSE	8
ID06	25	P3	1	16.252	34.7717	34.7717	41.822	68.9377	0.417441	25.1093	20.3182	7.19436	TRUE	8
ID06	26	P1	5	14.5512	34.7717	34.7717	31.6095	103.667	0.267932	26.5884	19.1238	6.94393	TRUE	7
ID06	27	Pclin	4	8.40945	34.7717	34.7717	29.9178	90.2479	0.36066	27.446	21.9006	8.1372	TRUE	7
ID06	28	P4	2	15.3071	34.7717	34.7717	24.6814	155.226	0.238313	30.3808	21.9885	9.24808	FALSE	8
ID06	29	P2	3	15.3071	34.7717	34.7717	12.0515	145.294	0.235432	32.8905	24.3954	8.55171	FALSE	4
ID06	30	P1	5	15.1181	34.7717	34.7717	16.8777	85.88	0.451229	25.851	21.4187	9.68789	FALSE	8
ID06	31	Pclin	4	13.9843	34.7717	34.7717	1.14981	104.422	0.419131	26.085	21.3133	10.9417	FALSE	7
ID06	32	P3	1	15.3071	34.7717	34.7717	34.9085	73.6345	0.242338	27.4682	19.2152	4.46112	FALSE	4
ID06	33	P4	2	17.0079	34.7717	34.7717	36.552	49.8348	0.279308	22.8543	15.6938	3.47982	FALSE	4
ID06	34	P2	3	15.3071	34.7717	34.7717	35.1309	59.9094	0.409939	26.1025	21.2237	6.13979	FALSE	4
ID06	35	P3	1	15.3071	34.7717	34.7717	26.0333	178.127	0.254142	33.297	25.4274	11.3174	FALSE	8
ID06	36	P4	2	16.252	34.7717	34.7717	18.8196	98.777	0.314775	30.8786	24.5248	7.77314	FALSE	4
ID06	37	P2	3	12.0945	34.7717	34.7717	15.5275	190.94	0.312069	31.7192	25.3104	14.8966	FALSE	7
ID06	38	Pclin	4	13.0394	34.7717	34.7717	9.89038	84.39	0.536661	26.2802	22.5534	11.3222	TRUE	7
ID06	39	P1	5	15.685	34.7717	34.7717	23.1835	154.116	0.208622	33.079	23.4923	8.03796	FALSE	8
ID06	40	P2	3	15.3071	34.7717	34.7717	16.8645	196.827	0.205006	34.7297	24.9739	10.0877	FALSE	8
ID06	41	P4	2	15.3071	34.7717	34.7717	23.078	96.5876	0.367785	26.6949	21.2569	8.88088	TRUE	7
ID06	42	P1	5	8.59843	34.7717	34.7717	36.9449	104.865	0.468843	30.4946	26.2288	12.2913	FALSE	5
ID06	43	Pclin	4	16.063	34.7717	34.7717	40.2918	122.202	0.198234	27.4545	17.3654	6.05615	TRUE	7
ID06	44	P3	1	15.3071	34.7717	34.7717	25.1243	198.835	0.211241	33.0821	23.6143	10.5005	FALSE	7
ID06	45	P1	5	8.97638	34.7717	34.7717	12.5189	118.493	0.374215	29.0414	23.6969	11.0855	TRUE	8
ID06	46	P3	1	15.3071	34.7717	34.7717	17.2245	131.271	0.318879	28.3649	22.0929	10.4649	FALSE	7
ID06	47	P4	2	17.0079	34.7717	34.7717	28.7075	226.468	0.20015	33.642	23.6918	11.3317	FALSE	7
ID06	48	Pclin	4	14.9291	34.7717	34.7717	61.3985	102.599	0.302322	28.2281	21.6126	7.75448	FALSE	7
ID06	49	P2	3	15.3071	34.7717	34.7717	13.158	179.488	0.238848	32.758	24.3844	10.7176	FALSE	7
ID07	0	P3	2	15.3071	17.1969	20.2205	22.385	103.311	0.82332	17.6858	15.2566	21.2645	TRUE	8
ID07	1	P1	3	15.1181	17.7638	21.9213	27.7354	111.183	0.668544	17.9355	14.9439	18.5827	TRUE	4
ID07	2	P4	5	16.252	20.2205	22.6772	68.9629	226.213	0.516512	19.839	15.9669	29.2105	TRUE	5
ID07	3	P2	4	15.3071	18.5197	21.9213	18.8631	134.896	0.595331	17.3052	13.9457	20.0769	TRUE	4
ID07	4	Pclin	1	15.3071	19.0866	20.4094	20.6468	99.9328	0.420344	17.344	12.586	10.5015	FALSE	4
ID07	5	P1	3	14.7402	17.7638	21.3543	28.2294	159.125	0.589208	18.9841	15.5897	23.4394	TRUE	4
ID07	6	P4	5	17.0079	20.2205	22.6772	5.34666	416.848	0.307451	22.6186	16.1135	32.0401	FALSE	5
ID07	7	Pclin	1	15.685	19.4646	22.1102	41.0338	168.856	0.644107	19.7405	16.6354	27.1903	FALSE	4
ID07	8	P3	2	15.3071	19.0866	21.3543	31.8356	225.197	0.461703	20.5034	16.1716	25.9935	FALSE	8
ID07	9	P2	4	15.3071	19.0866	21.9213	41.272	153.544	1.14058	18.4732	16.7198	43.7823	TRUE	7
ID07	10	Pclin	1	14.9291	19.4646	21.3543	42.1073	173.504	0.864766	18.9839	16.6711	37.5101	FALSE	5
ID07	11	P1	3	14.5512	17.7638	20.4094	40.3158	127.601	0.957055	18.1057	16.016	30.5303	FALSE	5
ID07	12	P2	4	17.0079	18.5197	20.5984	10.4421	104.395	0.56848	16.7074	13.1893	14.8366	TRUE	5
ID07	13	P3	2	15.3071	18.5197	22.1102	70.1232	132.722	0.692036	18.888	15.998	22.962	TRUE	8
ID07	14	P4	5	16.252	20.2205	21.3543	46.5794	381.913	0.330113	22.2784	16.2491	31.5178	FALSE	7
ID07	15	P1	3	15.685	17.7638	19.2756	16.1246	95.5984	0.921067	16.4636	14.2922	22.0131	TRUE	5
ID07	16	P2	4	15.3071	18.5197	20.2205	30.2039	141.691	0.456444	19.6352	15.2779	16.1679	FALSE	4
ID07	17	P3	2	15.3071	19.0866	22.1102	39.4289	251.641	0.588025	19.7701	16.3689	36.9928	TRUE	7
ID07	18	P4	5	16.252	19.4646	21.3543	25.5017	260.496	0.538702	20.0048	16.2921	35.0825	FALSE	7
ID07	19	Pclin	1	14.5512	17.5748	20.5984	41.7824	128.798	0.88923	18.3998	16.1507	28.6327	FALSE	5
ID07	20	Pclin	1	14.9291	17.9528	20.4094	53.8781	102.05	0.856649	18.5253	16.1906	21.8552	FALSE	4
ID07	21	P3	2	17.7638	20.2205	22.1102	46.7851	230.338	0.6526	20.0977	17.033	37.5796	TRUE	7
ID07	22	P4	5	18.5197	20.9764	23.4331	24.4244	408.919	0.382126	21.6112	16.3773	39.0647	TRUE	7
ID07	23	P2	4	15.3071	18.5197	21.9213	43.8622	215.494	0.510954	19.7968	15.8825	27.5269	TRUE	5
ID07	24	P1	3	15.1181	17.7638	20.7874	22.325	132.737	0.480296	18.119	13.9549	15.9382	FALSE	4
ID07	25	P4	5	17.0079	20.2205	22.6772	26.1262	137.311	0.533451	17.9122	14.163	18.3121	FALSE	4
ID07	26	P2	4	15.3071	18.5197	21.9213	35.2523	137.923	0.81329	17.9739	15.5147	28.0429	TRUE	5
ID07	27	Pclin	1	15.3071	17.9528	20.4094	24.7715	115.85	0.451172	17.1782	12.7453	13.0671	TRUE	4
ID07	28	P3	2	15.3071	18.8976	21.3543	22.8465	194.106	0.617315	19.8417	16.6019	29.9561	FALSE	5
ID07	29	P1	3	17.1969	19.2756	21.9213	25.9682	206.075	0.654569	19.4416	16.3862	33.7225	TRUE	5
ID07	30	P2	4	15.3071	18.5197	20.2205	22.2476	83.2572	0.936646	17.6153	15.48	19.4956	FALSE	4
ID07	31	P3	2	15.3071	20.2205	22.6772	63.1662	176.427	0.770917	19.0979	16.5036	34.0027	TRUE	5
ID07	32	P4	5	17.0079	20.9764	22.6772	77.4209	210.508	0.50744	19.41	15.4686	26.705	TRUE	5
ID07	33	Pclin	1	15.3071	17.9528	20.0315	8.72946	97.3048	0.479602	15.8888	11.7186	11.6669	FALSE	5
ID07	34	P1	3	14.5512	19.8425	21.1654	32.9214	154.285	0.94452	18.7785	16.661	36.4313	TRUE	7
ID07	35	P3	2	15.3071	19.6535	22.1102	79.1995	251.667	0.514644	20.2868	16.4006	32.3798	TRUE	7
ID07	36	P1	3	15.1181	19.8425	21.9213	34.3871	195.437	0.737914	18.8602	16.1498	36.0539	TRUE	5
ID07	37	P2	4	15.3071	20.2205	21.9213	47.1705	124.76	1.14764	18.904	17.1613	35.7949	FALSE	4
ID07	38	P4	5	17.7638	20.2205	22.6772	26.6951	212.174	0.556177	20.2579	16.6619	29.5015	FALSE	4
ID07	39	Pclin	1	15.3071	18.3307	20.0315	58.3232	119.998	0.672183	18.1725	15.1971	20.1651	FALSE	5
ID07	40	Pclin	1	14.3622	17.3858	20.4094	16.1621	95.3601	0.978481	18.5781	16.5341	23.327	FALSE	4
ID07	41	P3	2	15.3071	17.7638	21.3543	13.4826	240.709	0.423821	20.6253	15.9063	25.5044	TRUE	4
ID07	42	P1	3	15.1181	17.7638	19.8425	33.1396	115.786	0.660197	17.4256	14.3962	19.1103	FALSE	5
ID07	43	P2	4	17.3858	19.0866	20.4094	59.1776	156.344	0.831055	18.5239	16.1173	32.4826	FALSE	5
ID07	44	P4	5	17.7638	20.2205	22.2992	54.5826	177.197	0.576872	18.9155	15.4485	25.5551	TRUE	5
ID07	45	P2	4	15.3071	18.5197	20.4094	24.5443	77.2665	0.398915	15.7385	10.725	7.70569	FALSE	4
ID07	46	P1	3	15.1181	17.7638	21.1654	40.5077	135.718	0.909462	18.5703	16.3712	30.8575	FALSE	7
ID07	47	Pclin	1	14.9291	18.3307	21.3543	15.4149	153.925	0.812435	19.0044	16.5427	31.2636	TRUE	8
ID07	48	P3	2	15.3071	19.0866	22.1102	84.5433	301.064	0.4528	21.4596	17.0426	34.0804	FALSE	7
ID07	49	P4	5	16.252	18.5197	22.2992	35.4604	233.589	0.622326	19.6374	16.4236	36.3421	FALSE	5
ID08	0	P2	2	15.3071	21.9213	26.4567	46.8128	203.697	0.330027	21.6192	15.5591	16.8064	TRUE	7
ID08	1	P4	3	16.252	24.9449	28.7244	60.7785	270.169	0.263559	23.0194	15.4309	17.8013	TRUE	5
ID08	2	P1	4	14.5512	19.8425	23.811	20.637	103.252	0.518364	17.7271	13.8689	13.3806	TRUE	7
ID08	3	P3	1	15.3071	20.2205	24.9449	15.0684	135.482	0.579534	20.4637	17.0126	19.6291	TRUE	4
ID08	4	Pclin	5	13.9843	20.9764	23.811	12.3231	134.732	0.484694	19.8903	15.7639	16.3259	TRUE	7
ID08	5	P1	4	13.7953	20.7874	23.811	11.514	121.304	0.555267	19.4739	15.8721	16.839	TRUE	8
ID08	6	Pclin	5	13.4173	20.0315	23.0551	3.72046	109.092	0.508695	18.2291	14.2975	13.8737	TRUE	7
ID08	7	P4	3	15.3071	22.6772	26.4567	9.52466	189.178	0.388745	21.7979	16.6531	18.3855	TRUE	7
ID08	8	P3	1	15.3071	17.7638	22.6772	38.5915	100.061	0.557379	17.5079	13.9197	13.943	TRUE	8
ID08	9	P2	2	15.3071	20.2205	23.4331	16.5073	126.56	0.565716	19.0301	15.4947	17.8993	TRUE	5
ID08	10	P1	4	14.1732	17.9528	18.8976	11.6299	84.6431	0.360567	14.6396	9.09275	7.62988	FALSE	7
ID08	11	P3	1	15.3071	17.7638	22.6772	47.8495	201.988	0.355745	22.3728	16.8819	17.9538	FALSE	8
ID08	12	P2	2	15.3071	18.5197	20.5984	31.9625	89.5575	0.443155	17.6744	13.1613	9.92196	TRUE	8
ID08	13	Pclin	5	13.4173	18.5197	20.9764	21.847	121.174	0.536238	17.0902	13.3605	16.2445	TRUE	5
ID08	14	P4	3	14.5512	20.2205	23.811	25.7539	186.275	0.420958	20.3629	15.6118	19.6035	TRUE	5
ID08	15	P2	2	15.3071	17.1969	21.9213	23.5634	95.5856	0.529636	18.2204	14.4442	12.6564	TRUE	7
ID08	16	P1	4	13.6063	17.7638	21.1654	41.1138	72.3394	0.585026	17.5744	14.1557	10.5801	TRUE	8
ID08	17	Pclin	5	13.4173	17.9528	21.5433	10.8422	71.6949	0.590254	16.7961	13.4077	10.5795	FALSE	4
ID08	18	P3	1	15.3071	17.7638	20.2205	20.3093	60.8114	0.608232	16.127	12.8388	9.24686	FALSE	7
ID08	19	P4	3	15.3071	20.9764	23.811	11.8676	111.735	0.46859	19.9405	15.6724	13.0894	TRUE	7
ID08	20	P3	1	14.1732	17.7638	22.6772	19.6448	111.493	0.568658	18.093	14.5759	15.8504	TRUE	5
ID08	21	P1	4	13.6063	17.7638	21.1654	15.6431	109.422	0.535796	17.6413	13.9085	14.6569	TRUE	5
ID08	22	P4	3	15.3071	21.3543	25.7008	13.5688	188.306	0.297301	21.2074	14.4802	13.9959	TRUE	7
ID08	23	P2	2	15.3071	18.5197	21.9213	7.47857	169.836	0.324571	20.2489	14.0869	13.7809	FALSE	5
ID08	24	Pclin	5	13.4173	18.3307	22.1102	15.9387	112.67	0.345251	18.257	12.4641	9.72485	TRUE	7
ID08	25	P1	4	13.6063	17.7638	21.1654	17.2196	89.1605	0.508433	17.9683	14.0347	11.333	TRUE	7
ID08	26	Pclin	5	13.9843	18.3307	22.1102	15.7057	125.994	0.33651	20.0281	14.0847	10.5995	TRUE	7
ID08	27	P4	3	14.5512	20.9764	24.9449	37.0382	151.204	0.403071	20.3504	15.3885	15.2364	TRUE	7
ID08	28	P2	2	13.0394	17.0079	20.4094	31.7182	88.3853	0.632513	16.9728	13.8108	13.9762	TRUE	7
ID08	29	P3	1	14.1732	19.0866	22.1102	67.811	97.7914	0.414211	18.6109	13.7824	10.1266	TRUE	7
ID08	30	P2	2	15.3071	18.5197	23.4331	10.0777	137.596	0.556577	19.1073	15.5139	19.1457	TRUE	5
ID08	31	P4	3	14.5512	21.3543	25.7008	69.4287	165.85	0.353471	20.5671	14.909	14.6558	TRUE	5
ID08	32	P3	1	14.1732	19.6535	24.189	27.3841	142.679	0.479518	20.3879	16.217	17.1043	TRUE	4
ID08	33	P1	4	13.6063	17.9528	22.2992	32.6144	64.7861	0.742043	18.537	15.8418	12.0185	TRUE	8
ID08	34	Pclin	5	17.3858	19.4646	22.1102	6.76475	105.115	0.651362	18.1441	15.0736	17.1171	TRUE	5
ID08	35	Pclin	5	13.6063	19.0866	22.1102	25.1733	118.782	0.566528	18.2894	14.7591	16.8233	TRUE	5
ID08	36	P4	3	17.7638	20.9764	23.4331	26.9574	147.738	0.413642	18.1425	13.3074	15.2777	TRUE	7
ID08	37	P2	2	13.0394	18.5197	21.9213	20.7577	107.93	0.77648	18.5431	15.9673	20.9515	FALSE	5
ID08	38	P3	1	14.1732	19.6535	24.189	7.67338	97.5777	0.592306	18.4272	15.0505	14.449	FALSE	8
ID08	39	P1	4	13.6063	17.7638	21.9213	14.8914	73.5546	0.541516	16.3013	12.608	9.95775	FALSE	8
ID08	40	P2	2	15.3071	20.2205	23.4331	19.5487	116.988	0.478083	19.5537	15.3703	13.9825	TRUE	7
ID08	41	P3	1	15.3071	20.2205	24.189	34.649	122.725	0.488494	18.6591	14.5649	14.9876	TRUE	8
ID08	42	P1	4	13.6063	19.2756	22.8661	35.6399	125.325	0.42071	20.1773	15.4234	13.1813	TRUE	8
ID08	43	P4	3	16.252	22.2992	26.0787	43.5662	205.273	0.458855	21.888	17.5293	23.5476	TRUE	7
ID08	44	Pclin	5	13.4173	18.5197	22.4882	45.2275	106.191	0.570203	18.9611	15.4536	15.1375	TRUE	7
ID08	45	P2	2	15.3071	18.8976	21.9213	14.6083	64.8274	0.988245	18.6576	16.6338	16.0163	FALSE	4
ID08	46	P4	3	15.3071	21.3543	25.7008	14.2573	149.782	0.419771	20.4671	15.7026	15.7186	TRUE	8
ID08	47	P1	4	13.2283	17.7638	22.2992	24.4838	103.42	0.487961	18.3217	14.223	12.6162	TRUE	5
ID08	48	P3	1	15.3071	20.2205	22.6772	22.0414	101.796	0.435694	19.184	14.5937	11.088	TRUE	4
ID08	49	Pclin	5	14.9291	19.6535	23.4331	16.5722	155.126	0.379906	20.5821	15.3177	14.7333	TRUE	7
ID09	0	Pclin	2	10.0157	16.063	27.9685							FALSE
ID09	1	P1	4	10.0157	16.252	29.8583							FALSE
ID09	2	P4	5	12.0945	22.6772	34.7717							FALSE
ID09	3	P3	1	10.5827	20.2205	34.7717							FALSE
ID09	4	P2	3	12.0945	21.9213	34.7717							FALSE
ID09	5	P2	3	12.0945	24.9449	34.7717							FALSE
ID09	6	Pclin	2	10.0157	20.0315	26.0787							FALSE
ID09	7	P1	4	11.0551	16.6299	23.2441							FALSE
ID09	8	P4	5	12.0945	20.9764	34.0157							FALSE
ID09	9	P3	1	10.5827	20.2205	34.7717							FALSE
ID09	10	P3	1	10.5827	17.7638	34.7717							FALSE
ID09	11	P4	5	11.0551	22.2992	34.0157							FALSE
ID09	12	P2	3	12.0945	17.3858	34.7717							FALSE
ID09	13	Pclin	2	10.5827	17.0079	25.7008							FALSE
ID09	14	P1	4	10.5827	17.1969	23.811							FALSE
ID09	15	P3	1	10.5827	17.7638	34.7717							FALSE
ID09	16	P1	4	10.5827	16.6299	29.4803							FALSE
ID09	17	Pclin	2	11.0551	20.0315	33.6378							FALSE
ID09	18	P2	3	12.0945	20.2205	34.7717							FALSE
ID09	19	P4	5	11.0551	30.2362	34.7717							FALSE
ID09	20	Pclin	2	10.3937	19.0866	29.4803							FALSE
ID09	21	P4	5	11.0551	25.7008	34.7717							FALSE
ID09	22	P1	4	11.2441	21.3543	29.8583							FALSE
ID09	23	P3	1	10.5827	29.8583	34.7717							FALSE
ID09	24	P2	3	12.0945	23.4331	34.7717							FALSE
ID09	25	Pclin	2	10.2047	16.252	21.5433							FALSE
ID09	26	P3	1	10.5827	22.6772	34.7717							FALSE
ID09	27	P1	4	10.5827	17.7638	29.8583							FALSE
ID09	28	P2	3	12.0945	28.3465	34.7717							FALSE
ID09	29	P4	5	11.0551	30.9921	34.7717							FALSE
ID09	30	Pclin	2	10.5827	17.5748	29.1024							FALSE
ID09	31	P3	1	10.5827	22.6772	34.7717							FALSE
ID09	32	P1	4	10.7717	17.5748	29.8583							FALSE
ID09	33	P4	5	13.7953	23.811	34.7717							FALSE
ID09	34	P2	3	12.0945	23.622	34.7717							FALSE
ID09	35	Pclin	2	10.5827	19.0866	27.9685							FALSE
ID09	36	P1	4	10.5827	16.252	32.8819							FALSE
ID09	37	P3	1	10.5827	28.3465	34.7717							FALSE
ID09	38	P4	5	12.0945	23.4331	34.7717							FALSE
ID09	39	P2	3	12.0945	23.811	34.7717							FALSE
ID09	40	P1	4	11.2441	21.5433	32.5039							FALSE
ID09	41	Pclin	2	10.5827	19.4646	26.0787							FALSE
ID09	42	P2	3	12.0945	20.2205	34.7717							FALSE
ID09	43	P3	1	10.5827	19.6535	34.7717							FALSE
ID09	44	P4	5	11.0551	22.2992	34.7717							FALSE
ID09	45	P2	3	12.0945	28.3465	34.7717							FALSE
ID09	46	P1	4	10.5827	17.5748	28.3465							FALSE
ID09	47	Pclin	2	11.4331	17.7638	27.2126							FALSE
ID09	48	P3	1	10.5827	26.0787	34.7717							FALSE
ID09	49	P4	5	11.0551	23.4331	34.7717							FALSE
ID10	0	Pclin	4	12.2835	17.3858	34.7717	40.2319	494.615	0.474081	18.3009	14.0822	58.6219	TRUE	7
ID10	1	P2	5	12.0945	22.1102	34.7717	3.83452	494.978	0.449839	17.4968	13.0508	55.6651	TRUE	8
ID10	2	P3	2	14.1732	25.7008	34.7717	9.31828	412.797	0.405516	16.9565	12.0245	41.849	TRUE	8
ID10	3	P4	3	12.6614	24.9449	34.3937	12.0648	582.818	0.344353	19.1893	13.3813	50.1738	TRUE	7
ID10	4	P1	1	11.811	20.7874	32.5039	49.8049	472.832	0.506714	17.6873	13.7403	59.8976	TRUE	7
ID10	5	P2	5	12.0945	24.9449	34.7717	41.1411	419.806	0.411544	18.0971	13.2373	43.1921	TRUE	7
ID10	6	Pclin	4	11.9055	24.9449	32.8819	3.83931	520.032	0.368452	17.5329	12.1048	47.9017	TRUE	7
ID10	7	P1	1	19.8425	32.5039	34.7717	18.603	511.167	0.443911	17.4005	12.8951	56.7282	TRUE	7
ID10	8	P4	3	13.0394	23.4331	34.7717	48.0632	490.824	0.488203	16.9704	12.8737	59.9054	TRUE	7
ID10	9	P3	2	15.3071	26.0787	34.7717	33.7384	448.321	0.5094	16.9233	12.9971	57.0937	TRUE	7
ID10	10	Pclin	4	13.4173	20.4094	26.8346	21.9812	592.402	0.354853	18.711	13.0748	52.5539	TRUE	7
ID10	11	P4	3	13.7953	23.811	32.126	21.3298	469.601	0.505583	17.0303	13.0745	59.3556	TRUE	7
ID10	12	P1	1	11.811	21.1654	29.8583	21.788	561.88	0.379046	17.9726	12.6962	53.2446	TRUE	7
ID10	13	P3	2	15.3071	24.9449	34.7717	4.04416	358.232	0.312452	16.6678	10.2669	27.9826	TRUE	8
ID10	14	P2	5	15.3071	21.9213	29.8583	19.7706	484.839	0.46272	17.1754	12.8531	56.0862	TRUE	7
ID10	15	P4	3	13.7953	26.4567	32.8819	29.1578	552.039	0.408672	17.6066	12.7127	56.4007	TRUE	7
ID10	16	Pclin	4	11.9055	19.4646	26.8346	26.1166	573.974	0.457569	17.7153	13.3444	65.6582	TRUE	7
ID10	17	P2	5	12.0945	24.9449	32.8819	16.7093	412.942	0.448687	16.7277	12.2702	46.3205	TRUE	8
ID10	18	P3	2	14.1732	24.9449	34.7717	24.8778	472.05	0.537481	16.9455	13.2244	63.4294	TRUE	7
ID10	19	P1	1	11.811	22.2992	34.3937	23.3868	400.335	0.569078	16.3653	12.8509	56.9554	TRUE	7
ID10	20	P2	5	12.0945	24.9449	34.7717	15.1895	476.761	0.460018	17.4587	13.111	54.8297	TRUE	7
ID10	21	Pclin	4	12.2835	22.4882	29.4803	20.5165	546.278	0.431331	17.5808	12.944	58.9068	TRUE	7
ID10	22	P3	2	13.0394	27.2126	34.7717	20.0606	454.517	0.537224	17.2794	13.5565	61.0443	TRUE	8
ID10	23	P1	1	11.811	21.9213	32.5039	12.2346	517.414	0.383836	17.5068	12.2962	49.6506	TRUE	7
ID10	24	P4	3	13.7953	27.2126	33.6378	-8.33395	582.366	0.337702	18.2642	12.3418	49.1665	TRUE	7
ID10	25	P3	2	13.0394	27.2126	34.7717	-2.42988	472.109	0.404921	17.4419	12.5026	47.7917	TRUE	8
ID10	26	P1	1	11.622	22.8661	32.8819	9.30975	454.217	0.485431	17.0976	12.9776	55.1227	TRUE	8
ID10	27	P2	5	12.6614	24.9449	34.7717	53.7768	588.676	0.56163	18.7821	15.221	82.6546	TRUE	7
ID10	28	Pclin	4	11.9055	23.4331	32.126	20.7592	538.859	0.358035	18.805	13.2189	48.2325	TRUE	7
ID10	29	P4	3	13.7953	24.9449	34.3937	42.8097	424.355	0.484675	16.9301	12.8036	51.4187	TRUE	8
ID10	30	P4	3	12.6614	27.2126	34.7717	90.6925	558.024	0.368088	18.7794	13.3459	51.3505	TRUE	7
ID10	31	P1	1	11.811	21.1654	32.8819	47.6606	511.798	0.411389	18.4199	13.5583	52.637	TRUE	7
ID10	32	Pclin	4	11.9055	22.4882	29.1024	26.7817	566.55	0.345687	17.5868	11.8013	48.9623	TRUE	7
ID10	33	P3	2	14.1732	27.2126	34.7717	18.1605	457.755	0.442374	17.5303	13.0092	50.6247	TRUE	8
ID10	34	P2	5	12.0945	28.3465	34.7717	8.96745	411.501	0.388941	17.1693	12.0271	40.0124	TRUE	7
ID10	35	Pclin	4	12.2835	22.4882	31.3701	19.8824	511.256	0.405553	17.4186	12.487	51.8353	TRUE	7
ID10	36	P4	3	12.6614	27.2126	32.8819	37.4805	539.062	0.426448	18.0192	13.3293	57.4704	TRUE	7
ID10	37	P3	2	13.0394	24.9449	34.7717	38.5216	522.004	0.555019	18.3116	14.7081	72.4305	TRUE	7
ID10	38	P1	1	11.811	25.3228	34.7717	13.9365	497.833	0.41079	17.1746	12.306	51.1262	TRUE	7
ID10	39	P2	5	12.0945	24.9449	34.7717	34.837	486.139	0.462796	17.3442	13.0226	56.2458	TRUE	7
ID10	40	P2	5	12.0945	23.4331	34.7717	55.7919	514.724	0.530428	17.4545	13.6839	68.256	TRUE	7
ID10	41	Pclin	4	11.9055	22.1102	29.4803	5.4563	582.056	0.409052	17.9441	13.0547	59.5228	TRUE	7
ID10	42	P3	2	14.1732	24.9449	34.7717	44.9599	400.318	0.521881	16.7745	12.9422	52.2296	TRUE	7
ID10	43	P1	1	11.622	20.7874	32.126	28.1498	515.253	0.606167	17.3815	14.0821	78.0823	TRUE	7
ID10	44	P4	3	13.0394	29.1024	34.7717	21.8304	547.356	0.345891	18.3211	12.5389	47.3314	TRUE	7
ID10	45	P1	1	11.811	20.2205	32.5039	38.7755	429.819	0.47573	17.4283	13.2242	51.1194	TRUE	7
ID10	46	P3	2	14.1732	29.1024	34.7717	52.2272	378.182	0.595353	16.6418	13.2825	56.288	TRUE	7
ID10	47	P4	3	12.0945	23.811	34.0157	13.4701	462.805	0.385599	17.237	12.0503	44.6143	TRUE	7
ID10	48	Pclin	4	4.01575	19.0866	32.126	-28.8606	706.31	0.219589	20.4187	11.3108	38.7744	TRUE	8
ID10	49	P2	5	12.0945	23.4331	34.7717	34.0616	504.655	0.431935	17.4782	12.8479	54.4946	TRUE	7
ID11	0	P4	4	15.3071	19.4646	24.5669	36.9654	86.0569	0.664069	21.5204	18.5087	14.2869	FALSE	7
ID11	1	P2	2	15.3071	17.0079	24.9449	22.082	84.5888	0.569092	20.3097	16.7953	12.0347	TRUE	5
ID11	2	P3	5	16.252	19.6535	24.9449	4.89228	109.46	0.544831	21.1813	17.5105	14.9093	TRUE	4
ID11	3	P1	3	15.1181	17.7638	19.2756	14.4617	77.6434	0.580451	19.5408	16.5374	11.0228	FALSE	4
ID11	4	Pclin	1	16.063	19.0866	21.5433	53.6292	66.9413	0.428301	18.9397	14.2701	7.16776	FALSE	7
ID11	5	P3	5	17.7638	23.4331	24.9449	59.0342	78.7162	0.792345	19.24	16.7159	15.5926	TRUE	8
ID11	6	Pclin	1	15.3071	19.4646	21.3543	26.1184	49.3449	0.88341	19.3879	17.124	10.8979	FALSE	5
ID11	7	P1	3	16.252	19.8425	21.9213	16.3942	51.5014	0.620436	18.3401	15.1165	7.98833	FALSE	4
ID11	8	P2	2	15.874	18.5197	23.622	11.078	70.0552	0.47792	19.0713	14.8865	8.3702	FALSE	4
ID11	9	P4	4	17.7638	20.9764	23.811	18.9677	68.85	0.781939	20.5982	18.0405	13.4591	FALSE	5
ID11	10	P2	2	15.685	18.5197	23.4331	8.32733	52.4788	0.370418	19.7133	14.314	4.85978	FALSE	5
ID11	11	P3	5	16.4409	20.2205	27.2126	9.844	165.324	0.376263	22.8729	17.5574	15.5513	TRUE	4
ID11	12	P1	3	17.7638	20.2205	23.2441	32.3222	88.8781	0.517717	20.164	16.3009	11.5034	TRUE	8
ID11	13	P4	4	17.0079	20.9764	26.0787	9.39958	123.872	0.440193	22.1726	17.6292	13.6319	TRUE	4
ID11	14	Pclin	1	16.4409	19.4646	23.0551	16.2903	81.4329	0.387586	17.144	11.9839	7.89057	FALSE	8
ID11	15	P2	2	0	20.2205	24.9449	13.4126	87.6282	0.625016	20.3762	17.1762	13.6923	TRUE	7
ID11	16	P1	3	17.1969	19.8425	23.811	6.00486	72.9017	0.839018	19.7868	17.4031	15.2915	FALSE	7
ID11	17	Pclin	1	17.0079	19.0866	22.1102	41.9048	60.026	1.08293	18.8439	16.9971	16.251	TRUE	4
ID11	18	P3	5	16.4409	20.2205	34.7717	7.00815	266.574	0.243101	25.4217	17.1947	16.2011	TRUE	4
ID11	19	P4	4	19.4646	22.6772	34.7717	18.0177	263.821	0.259712	25.6937	17.9929	17.1294	TRUE	4
ID11	20	P2	2	17.0079	18.5197	29.8583	14.526	190.469	0.271645	25.644	18.2814	12.935	TRUE	8
ID11	21	P4	4	17.7638	22.6772	34.7717	10.8789	238.417	0.310052	24.7982	18.3477	18.4804	TRUE	4
ID11	22	P3	5	17.1969	20.2205	34.7717	8.12668	232.554	0.259239	26.9665	19.2516	15.0717	TRUE	8
ID11	23	Pclin	1	17.0079	20.4094	25.3228	36.2111	78.9325	0.539273	20.3994	16.6907	10.6415	TRUE	7
ID11	24	P1	3	17.5748	18.8976	23.811	7.74577	59.2926	1.07323	19.4085	17.545	15.9086	FALSE	7
ID11	25	P4	4	17.0079	20.9764	34.7717	3.85391	148.247	0.299078	24.5463	17.8591	11.0843	TRUE	5
ID11	26	P1	3	16.6299	19.8425	26.4567	25.7737	126.875	0.422801	23.4036	18.6733	13.4107	TRUE	4
ID11	27	P3	5	17.7638	22.6772	24.9449	26.0221	63.4601	0.615256	20.0269	16.7762	9.76106	TRUE	5
ID11	28	P2	2	17.0079	20.4094	34.7717	3.78407	174.86	0.234877	27.4402	18.9251	10.2676	TRUE	5
ID11	29	Pclin	1	16.4409	20.0315	26.4567	12.1892	82.712	0.415648	20.3676	15.5559	8.59477	TRUE	8
ID11	30	Pclin	1	16.4409	19.6535	22.1102	28.6207	53.1729	1.29364	19.3294	17.7834	17.1966	FALSE	5
ID11	31	P2	2	17.0079	19.0866	34.7717	24.2508	160.532	0.355077	24.1316	18.499	14.2502	TRUE	7
ID11	32	P3	5	17.1969	22.6772	34.7717	10.863	147.713	0.276039	23.6281	16.3827	10.1936	TRUE	5
ID11	33	P4	4	20.2205	23.811	34.7717	28.3045	194.465	0.288402	25.3694	18.4346	14.021	TRUE	8
ID11	34	P1	3	17.5748	22.2992	26.8346	21.72	91.6586	0.870866	21.7498	19.4532	19.9556	TRUE	7
ID11	35	P3	5	17.7638	22.6772	34.7717	31.1055	180.171	0.300231	24.4122	17.7507	13.5232	TRUE	8
ID11	36	P2	2	17.3858	21.9213	34.7717	19.242	156.397	0.33156	24.133	18.1009	12.9637	TRUE	7
ID11	37	Pclin	1	20.4094	22.4882	27.2126	3.34515	154.913	0.426012	24.1382	19.4435	16.4987	TRUE	5
ID11	38	P4	4	17.7638	23.811	34.7717	42.5216	189.666	0.300656	25.1735	18.5214	14.2561	TRUE	8
ID11	39	P1	3	17.5748	21.1654	29.8583	23.0766	129.843	0.365479	24.2394	18.7671	11.8637	TRUE	8
ID11	40	P2	2	17.0079	21.9213	34.7717	18.7399	163.816	0.294271	24.4992	17.7027	12.0516	TRUE	8
ID11	41	P3	5	17.1969	20.2205	34.7717	40.2533	96.9023	0.362126	20.7147	15.1918	8.77271	TRUE	5
ID11	42	P1	3	17.1969	20.2205	27.5906	9.92383	125.898	0.360419	22.043	16.4939	11.344	FALSE	8
ID11	43	Pclin	1	18.3307	22.1102	30.2362	22.7658	142.26	0.368824	23.4481	18.0255	13.1172	TRUE	7
ID11	44	P4	4	19.4646	24.5669	34.7717	16.3488	167.679	0.385845	24.4585	19.2751	16.1745	TRUE	7
ID11	45	P3	5	17.7638	24.9449	34.7717	23.8703	149.736	0.29566	24.3971	17.6325	11.0678	TRUE	7
ID11	46	P1	3	16.6299	21.9213	29.8583	18.3008	125.445	0.422724	23.5055	18.7743	13.2572	TRUE	5
ID11	47	P2	2	17.0079	19.0866	34.7717	1.38035	159.021	0.319921	25.4736	19.222	12.7185	TRUE	7
ID11	48	Pclin	1	19.0866	23.0551	29.4803	23.6798	99.7141	0.43099	23.3757	18.7353	10.7439	TRUE	8
ID11	49	P4	4	19.4646	24.5669	34.7717	-0.736318	227.241	0.290101	25.6677	18.7735	16.4807	TRUE	4
ID12	0	P1	5	11.811	33.2598	34.7717	31.9292	309.722	0.341119	21.4083	15.5452	26.413	TRUE	5
ID12	1	P3	1	16.4409	34.7717	34.7717	26.3732	314.481	0.369319	20.1418	14.7264	29.036	TRUE	5
ID12	2	P2	2	18.5197	25.3228	34.7717	29.3558	314.105	0.376494	20.4231	15.1109	29.5647	TRUE	5
ID12	3	P4	3	18.5197	34.3937	34.7717	38.6749	324.823	0.352629	20.9479	15.2762	28.6355	TRUE	7
ID12	4	Pclin	4	14.3622	29.8583	34.7717	-7.57075	351.183	0.350129	20.4467	14.7345	30.7398	TRUE	7
ID12	5	P1	5	14.5512	25.7008	34.7717	17.6209	336.466	0.338016	21.1654	15.2485	28.4328	TRUE	7
ID12	6	Pclin	4	14.9291	24.9449	34.7717	24.4278	330.811	0.338702	20.4486	14.5437	28.0116	TRUE	7
ID12	7	P2	2	15.3071	23.4331	34.7717	24.5403	309.127	0.372688	19.7188	14.3523	28.802	TRUE	5
ID12	8	P3	1	14.1732	30.6142	34.7717	17.6294	328.884	0.387426	19.9607	14.7984	31.8545	TRUE	7
ID12	9	P4	3	17.7638	32.8819	34.7717	28.6862	335.298	0.339189	20.0742	14.1778	28.4323	TRUE	7
ID12	10	Pclin	4	14.9291	27.2126	34.7717	74.7499	285.642	0.310514	20.7796	14.3387	22.1739	TRUE	5
ID12	11	P2	2	15.3071	25.3228	34.7717	-1.87228	343.59	0.355727	19.6463	14.024	30.5561	TRUE	7
ID12	12	P3	1	15.3071	23.4331	34.7717	9.02237	343.995	0.306195	20.5956	14.0638	26.3324	TRUE	8
ID12	13	P4	3	15.3071	33.2598	34.7717	26.5599	318.066	0.331735	19.945	13.9161	26.3784	TRUE	7
ID12	14	P1	5	13.6063	24.189	34.7717	34.8294	340.589	0.252653	21.6017	13.6857	21.5127	TRUE	4
ID12	15	P2	2	15.3071	23.622	34.7717	12.3698	344.843	0.327389	20.3972	14.2883	28.2244	TRUE	7
ID12	16	Pclin	4	13.6063	26.0787	34.7717	27.831	313.289	0.36246	20.4463	14.9284	28.3887	TRUE	7
ID12	17	P3	1	14.1732	26.8346	34.7717	45.3209	304.002	0.398488	19.4987	14.4797	30.2853	TRUE	8
ID12	18	P1	5	13.2283	27.2126	34.7717	-2.04922	349.698	0.340513	19.6994	13.8259	29.7692	TRUE	7
ID12	19	P4	3	14.1732	34.7717	34.7717	28.526	314.054	0.316598	19.9005	13.5833	24.8572	TRUE	5
ID12	20	P1	5	14.7402	24.5669	34.7717	20.7263	318.729	0.360331	20.1775	14.6271	28.712	TRUE	7
ID12	21	P2	2	15.3071	24.9449	34.7717	9.85335	338.718	0.341426	19.5923	13.7345	28.9118	TRUE	7
ID12	22	P4	3	14.5512	32.126	34.7717	38.8954	329.659	0.318127	20.5522	14.2654	26.2183	TRUE	8
ID12	23	P3	1	15.3071	27.2126	34.7717	16.2809	330.113	0.363423	20.0184	14.5152	29.9927	TRUE	7
ID12	24	Pclin	4	13.4173	27.2126	34.7717	37.347	312.656	0.315553	20.5599	14.2218	24.6649	TRUE	5
ID12	25	Pclin	4	13.4173	26.0787	34.7717	7.69595	347.509	0.293625	20.3796	13.5682	25.5094	TRUE	8
ID12	26	P2	2	15.3071	24.9449	34.7717	3.32969	341.708	0.284443	20.3462	13.315	24.2991	TRUE	8
ID12	27	P1	5	13.2283	28.7244	34.7717	33.519	321.948	0.275112	20.8468	13.5771	22.143	TRUE	5
ID12	28	P3	1	14.1732	24.9449	34.7717	34.9508	320.567	0.328767	20.9532	14.8699	26.3479	TRUE	8
ID12	29	P4	3	18.5197	34.7717	34.7717	8.09291	322.115	0.331887	19.5968	13.5707	26.7264	TRUE	7
ID12	30	P1	5	12.8504	23.811	34.7717	1.64729	335.575	0.353579	19.5262	13.8697	29.6631	TRUE	7
ID12	31	Pclin	4	13.0394	28.3465	34.7717	23.3317	322.322	0.326577	20.7157	14.5916	26.3158	TRUE	7
ID12	32	P4	3	14.1732	32.126	34.7717	11.516	338.091	0.310004	20.2778	13.8263	26.2024	TRUE	7
ID12	33	P2	2	15.3071	23.622	34.7717	14.0278	333.036	0.308248	20.3225	13.8342	25.6644	TRUE	5
ID12	34	P3	1	15.3071	29.8583	34.7717	13.6686	332.499	0.304525	19.6852	13.1176	25.3135	TRUE	5
ID12	35	Pclin	4	13.6063	30.9921	34.7717	16.5298	328.333	0.354058	19.864	14.2152	29.0623	TRUE	7
ID12	36	P1	5	13.2283	29.8583	34.7717	26.8476	316.967	0.329987	20.158	14.0971	26.1487	TRUE	5
ID12	37	P4	3	14.1732	32.8819	34.7717	18.8239	342.509	0.31859	20.3547	14.077	27.28	TRUE	7
ID12	38	P3	1	15.3071	27.2126	34.7717	-11.8943	375.894	0.291775	20.2279	13.3733	27.4191	TRUE	7
ID12	39	P2	2	15.3071	29.8583	34.7717	26.9715	325.86	0.353403	20.3847	14.7254	28.79	TRUE	8
ID12	40	Pclin	4	13.4173	24.9449	34.7717	10.2531	347.28	0.311441	20.0341	13.6123	27.0393	TRUE	7
ID12	41	P1	5	13.2283	29.8583	34.7717	13.2778	324.614	0.326221	20.1794	14.0486	26.474	TRUE	7
ID12	42	P2	2	15.3071	24.9449	34.7717	15.9659	350.577	0.30367	21.0686	14.4825	26.6149	TRUE	7
ID12	43	P4	3	17.7638	32.5039	34.7717	17.0309	315.958	0.306534	20.0249	13.5003	24.213	TRUE	5
ID12	44	P3	1	14.1732	26.0787	34.7717	42.3684	307.124	0.387269	19.2444	14.08	29.7349	TRUE	5
ID12	45	P3	1	14.1732	27.2126	34.7717	26.7663	338.285	0.404976	18.9633	14.0248	34.2493	TRUE	7
ID12	46	P2	2	15.3071	26.8346	34.7717	7.60356	341.134	0.316576	20.7598	14.4422	26.9987	TRUE	7
ID12	47	Pclin	4	13.6063	28.7244	34.7717	2.951	332.696	0.338706	19.9109	14.0061	28.1715	TRUE	7
ID12	48	P1	5	12.8504	29.8583	34.7717	51.629	305.454	0.298579	20.7792	14.0808	22.8005	TRUE	5
ID12	49	P4	3	19.4646	34.7717	34.7717	38.4282	319.224	0.272486	21.0705	13.7307	21.7461	TRUE	5
ID13	0	P4	3	13.7953	34.7717	34.7717	49.2391	407.214	0.233614	23.3137	14.7526	23.7827	TRUE	8
ID13	1	Pclin	5	15.685	34.7717	34.7717	22.2942	397.396	0.240423	21.5769	13.2583	23.8858	TRUE	8
ID13	2	P1	4	14.1732	34.7717	34.7717	68.6191	436.159	0.257433	23.4209	15.6519	28.0705	TRUE	7
ID13	3	P2	2	15.3071	34.7717	34.7717	30.9287	650.816	0.231632	22.3087	13.6743	37.6874	TRUE	5
ID13	4	P3	1	14.1732	34.7717	34.7717	45.5462	457.507	0.245741	22.9461	14.8075	28.1071	TRUE	7
ID13	5	P1	4	14.5512	34.7717	34.7717	58.5023	419.902	0.260036	22.8622	15.1709	27.2975	TRUE	7
ID13	6	Pclin	5	14.9291	34.7717	34.7717	83.4511	437.885	0.249778	22.4006	14.3935	27.3435	TRUE	7
ID13	7	P4	3	15.3071	34.7717	34.7717	41.9828	450.285	0.247348	23.3241	15.2384	27.8443	TRUE	7
ID13	8	P3	1	34.7717	34.7717	34.7717	45.3659	448.684	0.232993	22.9493	14.3653	26.1351	TRUE	7
ID13	9	P2	2	15.3071	34.7717	34.7717	61.4197	605.07	0.264356	22.8293	15.2638	39.9884	TRUE	5
ID13	10	P2	2	15.3071	34.7717	34.7717	60.5129	435.7	0.245565	22.3782	14.2337	26.7482	TRUE	7
ID13	11	P4	3	14.1732	34.7717	34.7717	68.8774	590.937	0.256118	22.7805	14.9716	37.8373	TRUE	5
ID13	12	Pclin	5	13.6063	34.7717	34.7717	65.3215	622.089	0.234839	23.2917	14.7752	36.5226	TRUE	5
ID13	13	P1	4	13.2283	34.7717	34.7717	43.0632	378.279	0.248667	23.2822	15.2393	23.5164	TRUE	8
ID13	14	P3	1	22.6772	34.7717	34.7717	38.407	401.506	0.25598	22.3236	14.5105	25.6944	TRUE	8
ID13	15	P3	1	15.3071	34.7717	34.7717	21.6497	464.489	0.279747	21.9537	14.8044	32.4848	TRUE	7
ID13	16	P2	2	15.685	34.7717	34.7717	54.0772	577.088	0.25581	22.3631	14.5448	36.9062	TRUE	5
ID13	17	P1	4	15.874	34.7717	34.7717	32.3097	364.272	0.273785	22.3862	15.0812	24.9331	TRUE	8
ID13	18	P4	3	14.1732	34.7717	34.7717	60.1135	641.381	0.23483	23.2497	14.7329	37.6539	TRUE	5
ID13	19	Pclin	5	15.685	34.7717	34.7717	8.25175	585.369	0.256145	22.4011	14.5931	37.4848	TRUE	5
ID13	20	P2	2	15.3071	34.7717	34.7717	7.96068	653.204	0.230705	22.728	14.0589	37.6743	TRUE	5
ID13	21	P3	1	15.3071	34.7717	34.7717	46.7302	614.86	0.230628	23.278	14.606	35.451	TRUE	5
ID13	22	Pclin	5	15.685	34.7717	34.7717	29.2974	464.717	0.240827	22.0402	13.7355	27.979	TRUE	7
ID13	23	P1	4	15.685	34.7717	34.7717	52.0952	412.999	0.274536	23.4277	16.1426	28.3458	TRUE	7
ID13	24	P4	3	15.3071	34.7717	34.7717	30.388	475.848	0.216253	22.7632	13.5148	25.7259	TRUE	7
ID13	25	P1	4	14.1732	34.7717	34.7717	23.9556	439.95	0.286476	22.2796	15.2982	31.5088	TRUE	7
ID13	26	P2	2	15.3071	34.7717	34.7717	49.6054	443.822	0.249927	22.3671	14.3648	27.7308	TRUE	7
ID13	27	P3	1	15.3071	34.7717	34.7717	24.6356	441.637	0.289658	23.2687	16.364	31.9808	TRUE	7
ID13	28	P4	3	15.3071	34.7717	34.7717	40.1478	450.814	0.244406	22.8561	14.673	27.5454	TRUE	7
ID13	29	Pclin	5	14.3622	34.7717	34.7717	26.7477	411.062	0.298233	22.2802	15.574	30.648	TRUE	7
ID13	30	P4	3	15.3071	34.7717	34.7717	47.2518	474.704	0.23384	23.332	14.7792	27.7513	TRUE	7
ID13	31	P1	4	14.7402	34.7717	34.7717	34.5545	452.051	0.238292	23.6832	15.2901	26.9301	TRUE	7
ID13	32	P3	1	15.3071	34.7717	34.7717	31.3218	584.611	0.276669	22.25	15.0212	40.436	TRUE	5
ID13	33	Pclin	5	14.3622	34.7717	34.7717	77.9816	579.409	0.238645	23.3883	15.0076	34.5683	TRUE	5
ID13	34	P2	2	15.3071	34.7717	34.7717	51.6878	610.654	0.247538	22.4292	14.3497	37.79	TRUE	5
ID13	35	P1	4	14.1732	34.7717	34.7717	12.2102	479.448	0.223613	22.9507	14.0066	26.8027	TRUE	7
ID13	36	P2	2	15.3071	34.7717	34.7717	52.0956	449.77	0.250055	22.9722	14.974	28.1168	TRUE	7
ID13	37	Pclin	5	13.4173	34.7717	34.7717	50.2628	382.521	0.261745	22.6159	14.9749	25.0307	TRUE	8
ID13	38	P3	1	14.1732	34.7717	34.7717	50.53	442.287	0.249224	22.9894	14.9644	27.5571	TRUE	7
ID13	39	P4	3	16.252	34.7717	34.7717	55.2003	611.606	0.238468	23.3055	14.9186	36.4621	TRUE	5
ID13	40	Pclin	5	15.3071	34.7717	34.7717	47.1997	443.013	0.281879	23.2843	16.189	31.219	TRUE	7
ID13	41	P2	2	15.3071	34.7717	34.7717	42.582	377.446	0.247192	23.1408	15.0499	23.3254	TRUE	8
ID13	42	P4	3	16.252	34.7717	34.7717	21.3522	376.917	0.282291	23.5995	16.5146	26.6001	TRUE	8
ID13	43	P3	1	15.3071	34.7717	34.7717	19.4433	595.077	0.252499	21.688	13.7672	37.564	TRUE	5
ID13	44	P1	4	14.1732	34.7717	34.7717	-3.39196	447.043	0.225017	22.8331	13.9449	25.1481	TRUE	8
ID13	45	Pclin	5	13.9843	34.7717	34.7717	42.0941	572.046	0.264524	22.6625	15.1018	37.83	TRUE	5
ID13	46	P4	3	15.3071	34.7717	34.7717	50.5542	435.072	0.259173	23.3137	15.5968	28.1897	TRUE	7
ID13	47	P3	1	15.3071	34.7717	34.7717	40.9039	602.563	0.252013	22.8666	14.9305	37.9635	TRUE	5
ID13	48	P1	4	16.6299	34.7717	34.7717	52.9522	425.539	0.249334	23.2869	15.2656	26.5254	TRUE	7
ID13	49	P2	2	15.3071	34.7717	34.7717	42.4549	451.135	0.264629	22.5959	15.0381	29.8458	TRUE	7
ID14	0	Pclin	2										FALSE
ID14	1	P3	1	10.5827	22.6772	34.7717	40.2962	577.032	0.260027	22.9112	15.2197	37.511	TRUE	5
ID14	2	P1	4	9.6378	19.8425	31.3701	-4.10316	579.112	0.227733	21.0986	12.3164	32.9707	TRUE	5
ID14	3	P2	3	8.97638	23.4331	34.7717	55.6475	569.923	0.228499	22.9884	14.2357	32.5567	TRUE	5
ID14	4	P4	5	10.2047	29.1024	32.8819	23.3018	506.601	0.240626	20.7866	12.4749	30.4753	TRUE	7
ID14	5	P4	5	10.2047	25.7008	32.126	38.1434	538.663	0.248901	21.4936	13.4583	33.5185	TRUE	5
ID14	6	P2	3	8.97638	18.5197	34.7717	80.9448	542.001	0.234032	22.9875	14.4417	31.7114	TRUE	5
ID14	7	Pclin	2	9.44882	19.4646	25.7008	31.2326	416.746	0.317783	19.5111	13.2175	33.1087	TRUE	5
ID14	8	P1	4	8.59843	19.2756	26.4567	22.2096	372.073	0.388927	18.058	12.9157	36.1773	TRUE	7
ID14	9	P3	1	10.5827	17.7638	32.8819	42.101	473.131	0.241946	22.2658	13.9995	28.618	TRUE	8
ID14	10	P3	1	10.5827	10.5827	24.189	33.4258	330.861	0.408421	17.0287	12.1318	33.7826	TRUE	7
ID14	11	P1	4	9.6378	19.2756	27.9685	36.8834	392.809	0.3409	19.5036	13.6368	33.4771	TRUE	7
ID14	12	Pclin	2	8.40945	19.6535	26.0787	26.3645	331.545	0.441707	17.7165	13.1886	36.6114	TRUE	8
ID14	13	P2	3	8.97638	18.5197	29.8583	1.15076	447.767	0.288933	19.5623	12.6403	32.3436	TRUE	7
ID14	14	P4	5	9.44882	24.5669	29.8583	22.6966	441.538	0.284986	19.937	12.9191	31.4581	TRUE	8
ID14	15	P2	3	8.97638	18.5197	28.3465	51.0052	374.471	0.342844	18.9904	13.1569	32.0963	TRUE	5
ID14	16	P4	5	10.2047	20.9764	28.3465	11.7101	426.201	0.326564	18.9551	12.8307	34.7954	TRUE	7
ID14	17	Pclin	2	9.6378	18.5197	23.4331	11.0029	300.976	0.504882	17.1907	13.2294	37.9894	TRUE	7
ID14	18	P1	4	8.59843	17.7638	23.811	6.07942	358.52	0.372331	17.5953	12.2238	33.3721	TRUE	5
ID14	19	P3	1	10.5827	22.1102	29.8583	47.42	394.545	0.329248	19.4561	13.3817	32.4758	TRUE	8
ID14	20	P4	5	11.4331	23.811	30.2362	13.9681	457.752	0.279927	20.3039	13.1591	32.0342	TRUE	7
ID14	21	P2	3	9.82677	20.2205	31.3701	12.9752	483.878	0.275795	20.0263	12.7745	33.3628	TRUE	5
ID14	22	P1	4	8.59843	19.8425	26.8346	33.2405	371.898	0.378875	19.143	13.8642	35.2257	TRUE	7
ID14	23	P3	1	10.5827	19.6535	34.7717	81.4798	550.181	0.208256	22.8223	13.2187	28.6446	TRUE	5
ID14	24	Pclin	2	8.40945	19.6535	26.0787	53.5146	319.657	0.417913	17.741	12.9553	33.3972	TRUE	5
ID14	25	P3	1	10.5827	17.7638	32.126	34.3312	506.004	0.265307	20.9519	13.4135	33.5616	TRUE	5
ID14	26	Pclin	2	8.97638	19.0866	26.8346	44.651	397.165	0.34858	19.2204	13.4828	34.611	TRUE	5
ID14	27	P2	3	8.97638	18.5197	34.7717	52.3022	569.316	0.2252	22.957	14.076	32.0525	TRUE	5
ID14	28	P4	5	10.2047	24.5669	32.8819	-13.724	563.136	0.212121	21.037	11.6084	29.8632	TRUE	7
ID14	29	P1	4	8.97638	20.2205	34.0157	65.367	545.287	0.245752	23.2614	15.1231	33.5014	TRUE	5
ID14	30	Pclin	2	8.59843	21.5433	31.748	53.0102	534.471	0.246485	21.8749	13.7609	32.9348	TRUE	5
ID14	31	P1	4	8.59843	20.4094	34.7717	27.2204	595.156	0.210008	22.9409	13.4175	31.2468	TRUE	5
ID14	32	P4	5	11.0551	28.3465	34.3937	34.8054	571.484	0.21241	22.6471	13.2313	30.3472	TRUE	5
ID14	33	P3	1	10.5827	22.6772	34.7717	52.4605	487.644	0.234289	22.657	14.1206	28.5624	TRUE	8
ID14	34	P2	3	8.97638	23.4331	34.7717	26.4416	520.954	0.249543	20.7816	12.7669	32.5001	TRUE	7
ID14	35	P2	3	8.97638	21.9213	34.7717	47.8846	555.061	0.235408	21.9926	13.4967	32.6665	TRUE	5
ID14	36	P4	5	10.2047	28.7244	32.8819	31.8757	540.875	0.241816	21.1642	12.8934	32.698	TRUE	5
ID14	37	Pclin	2	8.0315	19.6535	27.9685	36.9245	410.74	0.329944	19.4761	13.4145	33.8803	TRUE	5
ID14	38	P1	4	8.22047	19.8425	29.8583	22.5982	439.429	0.277985	19.985	12.7904	30.5387	TRUE	7
ID14	39	P3	1	9.44882	20.9764	34.7717	46.2493	553.957	0.228117	22.8136	14.0461	31.5917	TRUE	5
ID14	40	Pclin	2	8.97638	22.1102	29.4803	17.6829	455.89	0.257624	21.2621	13.4989	29.3621	TRUE	8
ID14	41	P3	1	9.44882	22.6772	34.7717	30.9235	512.479	0.227387	22.2514	13.4558	29.1328	TRUE	8
ID14	42	P4	5	8.97638	24.9449	32.8819	30.1002	534.564	0.25327	21.2349	13.3382	33.8472	TRUE	5
ID14	43	P1	4	8.59843	19.8425	32.8819	-12.0114	519.179	0.225776	20.541	11.6827	29.3045	TRUE	7
ID14	44	P2	3	8.97638	23.4331	34.7717	39.9165	520.408	0.225639	22.8655	14.0018	29.3561	TRUE	7
ID14	45	P3	1	10.5827	23.622	34.7717	31.3667	530.831	0.239176	21.7844	13.4223	31.7405	TRUE	7
ID14	46	P4	5	10.2047	27.2126	34.3937	51.4086	519.844	0.220005	23.0658	13.9751	28.592	TRUE	7
ID14	47	P2	3	8.97638	23.4331	34.7717	-35.559	751.126	0.152106	24.209	11.0603	28.5628	TRUE	5
ID14	48	Pclin	2	8.59843	23.4331	32.5039	11.0689	482.031	0.242508	20.1532	11.9061	29.2241	TRUE	7
ID14	49	P1	4	8.22047	20.4094	34.7717	37.1704	540.067	0.228368	22.4301	13.6723	30.8335	TRUE	5
ID15	0	Pclin	5	10.3937	19.0866	26.0787	79.2211	253.984	0.301465	18.9452	12.3109	19.1418	TRUE	7
ID15	1	P1	4	10.5827	16.8189	23.811	46.4649	184.125	0.399025	19.4534	14.4412	18.3676	TRUE	5
ID15	2	P2	2	12.0945	18.5197	23.4331	59.1512	255.939	0.364707	20.208	14.7242	23.3356	TRUE	5
ID15	3	P4	3	12.0945	22.6772	28.3465	46.8798	282.411	0.32031	20.2522	14.0082	22.6148	TRUE	7
ID15	4	P3	1	12.0945	20.2205	27.2126	21.0072	234.131	0.396392	20.2325	15.187	23.202	TRUE	5
ID15	5	P4	3	12.6614	21.3543	28.7244	51.5517	270.557	0.359875	20.696	15.1385	24.3416	TRUE	7
ID15	6	P3	1	12.6614	19.6535	29.8583	76.2111	283.496	0.305058	22.1036	15.5475	21.6207	TRUE	7
ID15	7	Pclin	5	11.4331	17.0079	23.4331	57.2577	198.899	0.264483	18.1738	10.6118	13.1513	TRUE	4
ID15	8	P2	2	12.0945	18.5197	26.4567	35.575	203.237	0.515734	19.8753	15.9973	26.204	TRUE	5
ID15	9	P1	4	11.0551	17.7638	23.2441	32.0127	139.187	0.718882	19.171	16.3889	25.0147	TRUE	5
ID15	10	Pclin	5	11.0551	18.3307	24.9449	51.219	197.017	0.44613	19.5984	15.1154	21.9738	TRUE	7
ID15	11	P1	4	11.0551	16.6299	23.811	50.4762	156.633	0.387679	19.0353	13.8764	15.1808	TRUE	8
ID15	12	P2	2	12.0945	20.2205	25.3228	30.4687	200.554	0.467238	20.05	15.7696	23.4267	TRUE	7
ID15	13	P3	1	10.5827	19.6535	30.6142	46.6136	283.679	0.358935	22.1729	16.6008	25.4556	TRUE	5
ID15	14	P4	3	12.0945	21.3543	29.4803	18.2075	295.852	0.310055	21.8254	15.3749	22.9326	TRUE	7
ID15	15	P1	4	11.2441	16.252	23.811	45.6352	167.981	0.633852	19.9729	16.8175	26.6188	TRUE	7
ID15	16	P4	3	12.0945	22.2992	29.8583	61.6654	261.547	0.40097	21.5141	16.5262	26.2181	TRUE	5
ID15	17	Pclin	5	11.0551	18.3307	25.3228	7.71839	318.832	0.289928	23.4228	16.5245	23.1096	TRUE	5
ID15	18	P2	2	12.0945	20.2205	31.3701	39.6229	277.776	0.340137	21.142	15.262	23.6205	TRUE	7
ID15	19	P3	1	12.6614	22.6772	33.2598	41.0591	302.482	0.331135	22.1804	16.1406	25.0406	TRUE	7
ID15	20	P2	2	12.0945	20.2205	26.4567	63.4237	200.597	0.272227	18.9701	11.6233	13.652	TRUE	4
ID15	21	P1	4	10.5827	20.4094	32.126	36.5387	291.385	0.315947	22.6974	16.3672	23.0156	TRUE	7
ID15	22	Pclin	5	11.0551	19.4646	27.9685	21.6262	202.767	0.476559	21.0778	16.881	24.1576	TRUE	5
ID15	23	P3	1	10.5827	24.9449	34.7717	28.2887	266.308	0.365238	21.4953	16.0194	24.3165	TRUE	5
ID15	24	P4	3	12.6614	24.5669	33.6378	1.83033	302.709	0.334811	22.5649	16.5914	25.3376	TRUE	7
ID15	25	P3	1	10.5827	20.2205	32.126	23.9763	293.676	0.310713	22.2657	15.8289	22.8123	TRUE	7
ID15	26	P2	2	12.0945	23.4331	31.3701	10.8845	274.041	0.351682	22.0121	16.3252	24.0938	TRUE	5
ID15	27	Pclin	5	10.3937	17.3858	26.0787	37.0149	233.442	0.373103	21.3867	16.0263	21.7745	TRUE	5
ID15	28	P4	3	12.0945	21.3543	30.9921	21.4262	357.062	0.22154	22.6587	13.6309	19.7759	TRUE	7
ID15	29	P1	4	11.0551	20.7874	32.126	28.8531	314.688	0.277744	22.9229	15.722	21.8506	TRUE	7
ID15	30	P2	2	12.0945	20.4094	32.8819	33.9522	275.959	0.368757	22.1288	16.7052	25.4405	TRUE	5
ID15	31	P4	3	12.0945	22.6772	31.748	17.1957	291.927	0.343972	21.9392	16.1247	25.1037	TRUE	5
ID15	32	P3	1	10.5827	22.6772	34.0157	27.5159	318.207	0.296772	22.8087	16.0695	23.6087	TRUE	7
ID15	33	P1	4	11.2441	17.5748	26.8346	36.5315	198.906	0.398261	19.6421	14.6203	19.8041	TRUE	7
ID15	34	Pclin	5	11.4331	20.0315	30.2362	26.1671	262.912	0.345257	22.3671	16.5743	22.693	TRUE	5
ID15	35	P2	2	12.0945	22.1102	32.8819	29.8391	275.915	0.357739	22.1818	16.5911	24.6764	TRUE	5
ID15	36	P3	1	10.5827	20.2205	34.7717	26.335	309.974	0.319031	22.1651	15.8961	24.7228	TRUE	7
ID15	37	P1	4	11.0551	17.7638	27.2126	18.7893	211.485	0.409244	20.8267	15.9397	21.6373	TRUE	5
ID15	38	Pclin	5	10.5827	18.5197	27.9685	21.5914	240.13	0.324965	20.4067	14.2521	19.5084	TRUE	7
ID15	39	P4	3	13.0394	24.9449	33.2598	27.0976	316.878	0.288872	22.8302	15.9067	22.8843	TRUE	7
ID15	40	P4	3	11.4331	21.3543	32.126	7.52288	302.005	0.307733	22.0798	15.5807	23.2342	TRUE	7
ID15	41	Pclin	5	11.0551	17.3858	26.8346	32.4387	254.167	0.329841	21.6672	15.6036	20.9587	TRUE	7
ID15	42	P3	1	10.5827	24.9449	34.7717	7.94408	299.585	0.306579	22.6128	16.0892	22.9616	TRUE	5
ID15	43	P2	2	12.0945	21.9213	32.8819	7.59664	333.087	0.263623	22.9386	15.352	21.9523	TRUE	7
ID15	44	P1	4	10.5827	18.8976	30.9921	26.7806	283.794	0.358911	22.0963	16.5239	25.4642	TRUE	7
ID15	45	P2	2	12.0945	24.9449	33.2598	20.283	336.555	0.276414	22.778	15.5425	23.2572	TRUE	7
ID15	46	P3	1	12.6614	24.9449	34.7717	28.9944	339.28	0.286483	23.3806	16.3994	24.2995	TRUE	7
ID15	47	Pclin	5	11.0551	21.5433	31.3701	6.07467	279.327	0.334627	22.1462	16.1694	23.3676	TRUE	5
ID15	48	P1	4	11.0551	19.8425	31.3701	16.7572	273.298	0.36677	22.5138	17.0608	25.0594	TRUE	5
ID15	49	P4	3	12.0945	25.7008	34.0157	41.7186	308.952	0.279966	22.9965	15.8528	21.624	TRUE	5
ID16	0	P1	5	14.5512	34.7717	34.7717	16.6979	270.156	0.290721	25.9024	19.023	19.635	TRUE	7
ID16	1	P3	1	15.3071	34.7717	34.7717	6.89974	271.316	0.291907	26.324	19.4725	19.7997	TRUE	5
ID16	2	P2	2	15.3071	34.7717	34.7717	3.63717	322.462	0.277138	26.876	19.6593	22.3416	TRUE	7
ID16	3	P4	4	13.7953	30.2362	34.7717	1.69557	269.4	0.297457	26.5293	19.8056	20.0337	TRUE	5
ID16	4	Pclin	3	13.0394	23.811	34.7717	3.39556	267.728	0.302032	26.0782	19.4564	20.2156	TRUE	5
ID16	5	P3	1	15.3071	26.8346	34.7717	6.48845	234.363	0.335568	24.8519	18.8919	19.6612	TRUE	5
ID16	6	P2	2	15.3071	21.9213	34.7717	19.8994	263.453	0.278946	26.2058	19.036	18.3723	TRUE	5
ID16	7	P1	5	11.811	23.811	34.7717	8.30209	259.358	0.334473	25.9494	19.9698	21.687	TRUE	7
ID16	8	Pclin	3	12.6614	23.811	34.3937	13.3488	195.063	0.373355	26.7353	21.3785	18.207	TRUE	8
ID16	9	P4	4	13.7953	28.3465	34.7717	3.13165	300.71	0.286229	27.154	20.1666	21.518	TRUE	7
ID16	10	P1	5	11.811	28.3465	34.7717	20.6129	257.444	0.317933	26.2804	19.9898	20.4625	TRUE	7
ID16	11	Pclin	3	12.6614	26.4567	34.7717	25.9603	249.417	0.319797	26.2421	19.9882	19.9406	TRUE	5
ID16	12	P4	4	14.5512	32.126	34.7717	21.2217	249.966	0.314675	26.3609	20.0051	19.6645	TRUE	5
ID16	13	P3	1	14.1732	22.6772	34.7717	12.5208	258.683	0.290026	25.9188	19.0229	18.7562	TRUE	5
ID16	14	P2	2	15.3071	23.811	34.7717	3.4734	259.542	0.313435	26.5052	20.1243	20.3374	TRUE	5
ID16	15	P2	2	15.3071	24.9449	34.7717	21.6058	286.278	0.28536	25.982	18.9733	20.4231	TRUE	4
ID16	16	P3	1	14.1732	26.0787	34.7717	13.8785	301.744	0.259153	26.3747	18.6573	19.5495	TRUE	4
ID16	17	Pclin	3	13.0394	23.0551	34.7717	23.374	221.066	0.348689	25.5802	19.8444	19.2708	TRUE	7
ID16	18	P1	5	11.811	22.2992	34.7717	11.6199	257.104	0.311044	26.4284	19.9985	19.9927	TRUE	7
ID16	19	P4	4	13.7953	26.0787	34.7717	6.99322	257.734	0.315927	26.0108	19.6802	20.3563	TRUE	5
ID16	20	P4	4	13.7953	28.7244	34.7717	12.6237	259.477	0.306764	26.7669	20.2472	19.8996	TRUE	5
ID16	21	P3	1	13.0394	24.9449	34.7717	23.5733	259.188	0.294021	26.3466	19.5443	19.0517	TRUE	5
ID16	22	Pclin	3	11.9055	23.0551	34.7717	15.6789	210.839	0.328792	26.7151	20.6323	17.3305	TRUE	8
ID16	23	P1	5	13.2283	23.811	34.7717	11.5523	253.171	0.339072	26.406	20.5075	21.4608	TRUE	5
ID16	24	P2	2	15.3071	23.4331	34.7717	12.5101	202.54	0.315759	24.5061	18.1722	15.9885	TRUE	8
ID16	25	P3	1	14.1732	27.2126	34.7717	16.6555	246.355	0.305323	25.3796	18.8292	18.8045	TRUE	5
ID16	26	P1	5	12.0945	23.811	34.7717	16.8918	225.954	0.370434	26.1142	20.7152	20.9252	TRUE	5
ID16	27	P4	4	14.1732	29.8583	34.7717	15.2229	266.827	0.314603	26.2869	19.9297	20.9862	TRUE	5
ID16	28	P2	2	15.3071	23.4331	34.7717	1.07418	265.599	0.328063	26.1139	20.0175	21.7833	TRUE	5
ID16	29	Pclin	3	13.4173	24.189	34.7717	9.01596	246.099	0.325791	26.0234	19.8845	20.0442	TRUE	5
ID16	30	P1	5	13.2283	23.811	34.7717	10.0576	245.719	0.339662	26.3644	20.4761	20.8654	TRUE	5
ID16	31	Pclin	3	13.0394	24.9449	34.7717	6.46187	245.403	0.353978	26.2281	20.578	21.7168	TRUE	7
ID16	32	P2	2	15.3071	23.4331	34.7717	7.82415	260.585	0.304625	26.0397	19.4743	19.8451	TRUE	5
ID16	33	P4	4	12.6614	29.1024	34.7717	11.7777	247.407	0.312438	25.9687	19.5674	19.3248	TRUE	5
ID16	34	P3	1	15.3071	28.3465	34.7717	1.18917	254.917	0.388787	24.7393	19.5951	24.7771	TRUE	7
ID16	35	P2	2	15.3071	24.9449	34.7717	18.4607	236.72	0.318894	25.4263	19.1546	18.8722	TRUE	5
ID16	36	P3	1	17.1969	27.2126	34.7717	15.2596	270.573	0.301357	25.4353	18.7987	20.3847	TRUE	7
ID16	37	P1	5	11.811	23.811	34.7717	6.35406	247.829	0.28125	27.6889	20.5778	17.4255	TRUE	8
ID16	38	P4	4	13.7953	32.126	34.7717	7.54511	264.597	0.305415	26.7812	20.2327	20.2029	TRUE	7
ID16	39	Pclin	3	11.9055	23.622	34.7717	-0.122343	247.437	0.330347	26.5605	20.5063	20.435	TRUE	7
ID16	40	P1	5	11.811	26.8346	34.7717	1.02818	233.374	0.370283	25.3465	19.9453	21.6036	TRUE	5
ID16	41	Pclin	3	12.6614	23.811	34.7717	5.36617	245.128	0.35175	25.9083	20.2224	21.556	TRUE	7
ID16	42	P4	4	13.7953	30.6142	34.7717	21.3252	289.884	0.281428	27.5477	20.441	20.3954	TRUE	7
ID16	43	P2	2	15.3071	26.4567	34.7717	6.75307	201.418	0.3147	25.0797	18.7244	15.8466	TRUE	8
ID16	44	P3	1	13.0394	26.8346	34.7717	15.8598	240.257	0.365279	26.1513	20.6761	21.9402	TRUE	5
ID16	45	P1	5	11.811	28.7244	34.7717	12.2949	266.448	0.298079	26.2639	19.5543	19.8557	TRUE	7
ID16	46	P4	4	12.6614	31.3701	34.7717	10.9388	254.92	0.316317	26.1184	19.7956	20.1589	TRUE	5
ID16	47	P3	1	15.3071	32.126	34.7717	7.2136	270.51	0.323323	25.7786	19.5928	21.8656	TRUE	7
ID16	48	P2	2	15.3071	34.7717	34.7717	15.3323	244.124	0.353628	24.5657	18.9101	21.5823	TRUE	7
ID16	49	Pclin	3	12.2835	25.3228	34.7717	18.6859	242.711	0.300847	26.7453	20.0974	18.2547	TRUE	5
ID17	0	P2	1	12.0945	17.0079	34.7717	25.8082	123.95	0.495866	18.3694	14.3361	15.3656	TRUE	7
ID17	1	P1	2	10.5827	19.4646	34.7717	42.0998	244.647	0.233859	22.0997	13.5475	14.3032	TRUE	8
ID17	2	P4	3	12.0945	25.7008	32.126	59.5752	244.262	0.240132	21.2247	12.8959	14.6638	TRUE	8
ID17	3	P3	4	12.6614	24.9449	34.7717	18.3009	191.915	0.342887	19.2487	13.4159	16.4513	TRUE	5
ID17	4	Pclin	5	10.5827	19.4646	34.7717	57.4219	252.174	0.229564	22.9383	14.2261	14.4725	TRUE	8
ID17	5	P2	1	12.0945	20.2205	34.7717	23.1588	186.783	0.372128	19.8958	14.5213	17.3768	TRUE	5
ID17	6	P4	3	13.0394	27.2126	34.7717	21.3728	138.142	0.364382	19.2659	13.7772	12.5842	TRUE	7
ID17	7	P3	4	10.5827	22.6772	27.2126	30.0389	136.455	0.501932	17.9068	13.9222	17.1228	TRUE	7
ID17	8	P1	2	11.2441	23.811	34.7717	34.2955	259.628	0.224369	22.7287	13.8148	14.5631	TRUE	8
ID17	9	Pclin	5	11.2441	23.0551	34.7717	10.1094	144.214	0.400702	18.8397	13.8485	14.4467	TRUE	7
ID17	10	P1	2	11.0551	18.8976	34.7717	42.5548	235.901	0.260399	22.0612	14.3807	15.3571	TRUE	8
ID17	11	P3	4	10.5827	22.6772	34.7717	28.5533	121.449	0.422022	19.1854	14.4463	12.8136	TRUE	7
ID17	12	P2	1	12.0945	23.4331	34.7717	28.3645	126.756	0.424276	18.5837	13.8697	13.4448	TRUE	7
ID17	13	Pclin	5	11.0551	23.4331	34.7717	37.591	130.228	0.453325	18.2841	13.8723	14.7589	TRUE	7
ID17	14	P4	3	25.7008	34.7717	34.7717	33.1056	240.896	0.228913	22.7995	14.0625	13.7861	TRUE	8
ID17	15	Pclin	5	10.5827	23.811	34.7717	27.2641	138.828	0.453163	19.2463	14.8328	15.728	TRUE	7
ID17	16	P3	4	15.3071	22.6772	34.7717	49.0048	238.786	0.209496	23.055	13.5083	12.5062	TRUE	8
ID17	17	P4	3	13.0394	34.7717	34.7717	24.9304	199.218	0.321812	19.6727	13.4579	16.0277	TRUE	5
ID17	18	P2	1	12.0945	25.3228	34.7717	28.5841	130.126	0.474746	18.0051	13.7923	15.4442	TRUE	7
ID17	19	P1	2	10.5827	27.9685	34.7717	15.4282	189.777	0.329127	20.1563	14.0796	15.6152	TRUE	5
ID17	20	P4	3	14.1732	27.5906	34.7717	38.016	141.953	0.384079	19.8118	14.6045	13.6303	TRUE	7
ID17	21	P3	4	13.0394	24.9449	34.7717	10.7815	213.885	0.251766	21.8442	13.9003	13.4622	TRUE	4
ID17	22	P2	1	12.0945	23.811	34.7717	12.7587	203.32	0.316539	19.5337	13.2154	16.0897	TRUE	5
ID17	23	P1	2	10.2047	23.811	34.7717	29.9587	131.733	0.330695	20.2359	14.188	10.8909	TRUE	7
ID17	24	Pclin	5	10.3937	23.622	34.7717	25.4374	138.655	0.407061	19.3174	14.4041	14.1102	TRUE	7
ID17	25	P1	2	10.5827	23.811	34.7717	33.9148	180.991	0.325553	21.1876	15.0442	14.7306	TRUE	5
ID17	26	P2	1	12.0945	22.1102	34.7717	40.1062	173.704	0.384485	19.9142	14.7124	16.6967	TRUE	5
ID17	27	Pclin	5	11.0551	20.9764	34.7717	39.5468	171.506	0.337199	20.619	14.6878	14.458	TRUE	5
ID17	28	P4	3	12.0945	30.6142	34.7717	24.1347	197.115	0.289656	20.3031	13.3984	14.2739	TRUE	5
ID17	29	P3	4	10.5827	26.0787	34.7717	10.9054	273.924	0.227612	23.3246	14.5377	15.5871	TRUE	8
ID17	30	P4	3	13.0394	30.2362	34.7717	47.2606	227.636	0.249942	20.8443	12.8425	14.2239	TRUE	8
ID17	31	P1	2	10.5827	27.5906	34.7717	18.2281	137.469	0.365754	19.6682	14.2	12.5699	TRUE	7
ID17	32	Pclin	5	10.2047	24.5669	34.7717	21.4514	144.48	0.319173	20.5662	14.3	11.5285	TRUE	7
ID17	33	P3	4	10.5827	29.8583	34.7717	23.2379	141.892	0.380548	19.183	13.9274	13.4992	TRUE	7
ID17	34	P2	1	12.0945	26.4567	34.7717	13.8249	148.605	0.337418	19.2828	13.3555	12.5355	TRUE	7
ID17	35	P3	4	24.9449	34.7717	34.7717	33.0534	183.9	0.334772	19.5521	13.5779	15.3911	TRUE	5
ID17	36	P4	3	12.0945	32.5039	34.7717	49.1796	188.48	0.309678	19.9517	13.4934	14.592	TRUE	5
ID17	37	Pclin	5	12.6614	27.5906	34.7717	22.162	144.499	0.325634	21.1471	15.0052	11.7635	TRUE	7
ID17	38	P1	2	10.5827	29.8583	34.7717	25.4908	132.089	0.355514	19.6579	14.0323	11.7398	TRUE	7
ID17	39	P2	1	12.0945	33.2598	34.7717	16.3232	143.985	0.335641	20.1883	14.2295	12.0818	TRUE	7
ID17	40	P4	3	12.6614	34.3937	34.7717	42.6244	243.958	0.232947	22.3017	13.716	14.2073	TRUE	8
ID17	41	P2	1	12.0945	28.3465	34.7717	24.879	200.382	0.306873	21.2611	14.7437	15.373	TRUE	5
ID17	42	P3	4	10.5827	34.7717	34.7717	53.4294	230.481	0.199134	23.1426	13.0991	11.4742	TRUE	8
ID17	43	Pclin	5	10.3937	30.6142	34.7717	12.6501	191.127	0.290338	21.4772	14.5887	13.8729	TRUE	5
ID17	44	P1	2	11.2441	34.7717	34.7717	56.8537	228.136	0.231782	22.7988	14.17	13.2194	TRUE	8
ID17	45	P3	4	10.5827	32.8819	34.7717	21.736	204.169	0.33061	21.0505	15.0011	16.875	TRUE	5
ID17	46	Pclin	5	11.0551	32.5039	34.7717	21.4655	143.02	0.367816	20.0407	14.6032	13.1512	TRUE	7
ID17	47	P1	2	11.2441	34.7717	34.7717	17.5765	192.127	0.329103	20.3101	14.233	15.8074	TRUE	5
ID17	48	P4	3	13.7953	32.8819	34.7717	39.0241	178.872	0.299391	20.576	13.8958	13.3881	TRUE	5
ID17	49	P2	1	12.0945	34.7717	34.7717	28.4709	132.203	0.468931	18.3967	14.1317	15.4984	TRUE	7
ID18	0	P3	2	15.3071	17.7638	17.7638	18.1285	93.3703	0.755738	17.7655	15.1191	17.6409	FALSE	5
ID18	1	P1	5	12.8504	13.6063	13.7953							FALSE
ID18	2	P2	1	17.0079	17.3858	17.3858	14.8421	88.017	0.885223	16.2216	13.9623	19.4787	TRUE	7
ID18	3	Pclin	4	10.3937	16.063	19.0866	31.8742	79.0525	1.13196	16.7091	14.9422	22.3711	FALSE	7
ID18	4	P4	3	12.0945	20.2205	22.6772	1.83423	163.871	0.579161	17.7614	14.3082	23.727	TRUE	7
ID18	5	P4	3	12.0945	16.252	19.4646	17.5738	119.226	0.734976	16.4743	13.7531	21.907	TRUE	5
ID18	6	P2	1	12.0945	15.3071	17.0079	16.0588	34.7428	0.985927	14.3579	12.3294	8.56346	FALSE	4
ID18	7	Pclin	4	11.0551	13.9843	16.063	14.8889	76.0837	0.489986	16.3312	12.2516	9.32	FALSE	5
ID18	8	P1	5	10.5827	13.6063	15.874	14.2713	59.3456	0.882704	16.2368	14.1305	13.0211	FALSE	7
ID18	9	P3	2	12.6614	15.3071	17.1969	27.0303	56.6208	1.08969	14.3073	12.4719	15.4247	TRUE	5
ID18	10	Pclin	4	8.59843	12.2835	13.9843							FALSE
ID18	11	P2	1	12.6614	15.3071	17.0079	4.71358	37.8383	1.17138	13.4386	11.7312	11.0807	FALSE	5
ID18	12	P3	2	13.0394	15.3071	17.7638							FALSE
ID18	13	P1	5	11.0551	13.7953	16.6299	13.1154	51.272	0.985302	15.405	13.3752	12.6296	FALSE	7
ID18	14	P4	3	13.7953	17.0079	20.2205	8.66583	156.37	0.595901	17.5143	14.1581	23.2952	TRUE	7
ID18	15	P4	3	14.1732	17.0079	19.4646	34.1127	92.7605	0.822428	16.2356	13.8038	19.0722	TRUE	5
ID18	16	P2	1	15.3071	15.874	17.0079	19.1689	79.4347	0.363191	16.4173	10.9105	7.21248	FALSE	5
ID18	17	P3	2	15.3071	16.252	17.7638	11.0367	49.9351	1.28479	14.0436	12.487	16.0391	FALSE	5
ID18	18	P1	5	11.622	13.6063	15.1181	5.70904	91.6502	0.760316	15.479	12.8486	17.4208	FALSE	5
ID18	19	Pclin	4	13.4173	16.4409	17.9528	8.71333	60.2697	0.795837	14.1241	11.6111	11.9912	FALSE	4
ID18	20	P2	1	15.3071	15.874	17.0079	7.2236	69.0948	0.521064	16.6125	12.7742	9.0007	FALSE	7
ID18	21	P3	2	14.1732	15.3071	17.1969	13.2181	51.4767	1.0027	14.9531	12.9584	12.9039	FALSE	5
ID18	22	P4	3	17.0079	18.5197	20.9764	10.9888	110.971	0.64084	17.4981	14.3772	17.7787	TRUE	7
ID18	23	P1	5	11.2441	13.6063	15.1181	6.11528	82.5456	1.16794	15.8592	14.1919	24.0846	FALSE	5
ID18	24	Pclin	4	11.9055	14.3622	16.063	15.3142	33.7321	0.939228	14.7715	12.6421	7.92053	FALSE	8
ID18	25	P1	5	10.5827	12.6614	15.1181	7.32639	48.6538	0.965209	15.6704	13.7739	11.6396	FALSE	7
ID18	26	P2	1	15.3071	15.685	17.0079	26.0619	102.004	0.460276	16.6964	12.3512	11.7375	FALSE	7
ID18	27	P4	3	16.252	17.7638	20.2205	10.4924	132.934	0.730163	16.9851	14.246	24.266	TRUE	5
ID18	28	Pclin	4	11.622	13.9843	15.3071							FALSE
ID18	29	P3	2	14.1732	15.3071	16.252							FALSE
ID18	30	P2	1	12.0945	15.3071	17.0079	31.7027	63.9316	0.988986	14.7821	12.7598	15.8069	FALSE	7
ID18	31	P1	5	11.0551	13.2283	15.685							FALSE
ID18	32	P4	3	14.1732	17.0079	19.4646	10.9632	106.537	0.587842	16.5635	13.1612	15.6567	TRUE	4
ID18	33	Pclin	4	11.4331	13.9843	16.063	5.62307	27.7054	1.35578	15.1936	13.7185	9.3906	FALSE	7
ID18	34	P3	2	15.3071	17.1969	17.7638	13.9043	71.988	1.13288	15.4679	13.7025	20.3884	FALSE	7
ID18	35	P1	5	10.5827	12.6614	15.1181							FALSE
ID18	36	P3	2	13.0394	15.3071	16.252	13.3399	105.962	0.792916	15.7944	13.272	21.0047	FALSE	7
ID18	37	P2	1	12.0945	15.3071	15.874	10.5779	65.6619	0.854305	16.2834	13.9423	14.0238	FALSE	8
ID18	38	P4	3	15.3071	17.7638	20.2205	20.7474	91.0511	0.826727	17.9877	15.5685	18.8186	TRUE	8
ID18	39	Pclin	4	11.9055	15.3071	17.5748	17.6081	46.0583	1.37328	14.9408	13.4845	15.8128	FALSE	7
ID18	40	P4	3	16.252	19.4646	21.3543	34.8361	138.202	0.57044	17.9212	14.4151	19.709	TRUE	5
ID18	41	Pclin	4	11.0551	13.4173	14.9291	15.6508	18.805	2.69834	13.2163	12.4751	12.6856	FALSE	5
ID18	42	P1	5	10.5827	12.8504	15.685	4.29392	72.9785	1.91171	15.8185	14.7724	34.8784	FALSE	5
ID18	43	P3	2	15.3071	16.4409	17.7638	13.9253	69.3067	0.998803	15.3261	13.3237	17.3059	FALSE	5
ID18	44	P2	1	12.0945	15.3071	17.0079	9.87765	21.3405	0.833321	13.1456	10.7456	4.44587	FALSE	8
ID18	45	P2	1	15.3071	17.0079	17.0079	9.98727	98.9829	0.49668	16.8525	12.8258	12.2907	FALSE	8
ID18	46	P4	3	15.3071	17.0079	19.4646	16.5086	124.232	0.704548	17.0148	14.1761	21.8819	TRUE	7
ID18	47	P3	2	15.3071	16.252	17.1969	6.35782	100.62	0.536251	15.6443	11.9147	13.4894	FALSE	7
ID18	48	P1	5	10.2047	12.2835	15.1181	6.2371	38.8835	0.689846	15.3557	12.4856	6.70521	FALSE	7
ID18	49	Pclin	4	11.9055	14.5512	16.4409	4.23955	77.0896	1.14834	16.1678	14.4261	22.1313	FALSE	4
ID19	0	Pclin	4										FALSE
ID19	1	P1	5	11.622	19.8425	20.4094	15.8177	246.083	0.552645	15.7361	12.1171	33.9991	TRUE	5
ID19	2	P3	3	13.0394	23.622	34.7717	-22.8743	496.644	0.194964	19.529	9.27071	24.207	TRUE	5
ID19	3	P2	2	12.0945	17.1969	34.7717	25.5077	443.076	0.239491	20.4756	12.1245	26.5281	TRUE	5
ID19	4	P4	1	12.0945	23.811	34.3937	41.6862	342.977	0.204746	21.4205	11.6523	17.5558	TRUE	8
ID19	5	P1	5	10.5827	15.874	28.3465	19.1853	370.657	0.299452	18.9781	12.2993	27.7485	TRUE	5
ID19	6	P4	1	12.6614	25.7008	34.0157	46.8982	425.03	0.241537	19.9394	11.6591	25.6651	TRUE	5
ID19	7	P2	2	12.0945	24.9449	34.7717	46.9735	448.566	0.223379	22.3428	13.3894	25.0501	TRUE	5
ID19	8	Pclin	4	11.0551	17.9528	26.4567	25.7858	320.809	0.321054	18.2583	12.0288	25.7493	TRUE	7
ID19	9	P3	3	12.0945	27.2126	34.7717	44.938	325.84	0.257072	20.4276	12.6477	20.9411	TRUE	8
ID19	10	P2	2	12.0945	26.4567	34.7717	21.0673	359.433	0.225143	21.1712	12.288	20.231	TRUE	8
ID19	11	P1	5	11.622	23.811	28.7244	45.011	356.727	0.282325	19.8203	12.7363	25.1782	TRUE	7
ID19	12	P4	1	12.6614	28.7244	34.7717	70.6071	361.998	0.201649	21.095	11.1767	18.2491	TRUE	8
ID19	13	Pclin	4	11.0551	23.0551	28.3465	34.9657	349.222	0.296188	19.4706	12.7181	25.8588	TRUE	7
ID19	14	P3	3	12.6614	27.2126	34.7717	35.4301	421.902	0.245512	20.7712	12.6249	25.8955	TRUE	7
ID19	15	P2	2	12.0945	24.9449	32.8819	62.8893	396.372	0.280392	19.8066	12.6738	27.7849	TRUE	5
ID19	16	Pclin	4	11.0551	19.0866	26.8346	29.9174	311.76	0.33353	18.4406	12.4442	25.9953	TRUE	7
ID19	17	P4	1	12.0945	28.7244	34.0157	16.7607	430.664	0.243639	20.1223	11.9134	26.2316	TRUE	5
ID19	18	P1	5	11.0551	22.2992	29.8583	40.8746	291.163	0.280558	20.4115	13.2829	20.422	TRUE	8
ID19	19	P3	3	12.6614	29.1024	34.7717	81.6127	420.065	0.21228	22.1107	12.6892	22.2928	TRUE	5
ID19	20	P3	3	13.0394	27.2126	34.7717	71.7026	410.965	0.222308	21.7703	12.7738	22.8402	TRUE	5
ID19	21	P4	1	12.6614	26.0787	32.5039	41.6301	332.79	0.238366	20.5842	12.1937	19.8315	TRUE	8
ID19	22	P1	5	11.622	21.9213	28.7244	60.3022	341.315	0.278834	20.1612	12.9884	23.7926	TRUE	7
ID19	23	P2	2	12.0945	24.9449	31.748	65.7526	386.452	0.276927	19.6143	12.3921	26.7547	TRUE	7
ID19	24	Pclin	4	11.0551	21.3543	26.4567	45.3035	317.156	0.324476	17.7201	11.5563	25.7273	TRUE	5
ID19	25	P4	1	11.4331	27.2126	32.5039	74.1365	407.486	0.251369	20.4963	12.5399	25.6073	TRUE	5
ID19	26	P2	2	12.0945	24.9449	32.8819	54.0564	402.097	0.274506	20.1874	12.9016	27.5945	TRUE	5
ID19	27	Pclin	4	11.4331	20.5984	26.4567	41.3929	306.695	0.358619	18.3614	12.7844	27.4967	TRUE	5
ID19	28	P1	5	11.811	22.2992	29.4803	35.1503	377.937	0.283443	19.8517	12.7956	26.781	TRUE	5
ID19	29	P3	3	13.0394	24.9449	34.7717	74.203	422.456	0.220304	22.5226	13.4442	23.2671	TRUE	5
ID19	30	P1	5	10.5827	21.9213	28.7244	55.9466	331.969	0.359291	19.5679	14.0014	29.8184	TRUE	5
ID19	31	P2	2	12.0945	24.9449	31.3701	50.3935	338.288	0.244599	20.1007	11.9241	20.6863	TRUE	8
ID19	32	Pclin	4	11.0551	23.0551	28.7244	43.6062	345.556	0.289229	19.8649	12.95	24.9862	TRUE	7
ID19	33	P4	1	12.0945	29.1024	34.0157	56.5058	351.347	0.192781	22.8098	12.4354	16.9333	TRUE	8
ID19	34	P3	3	13.0394	29.1024	34.7717	-4.78314	492.082	0.204969	20.6465	10.8889	25.2154	TRUE	5
ID19	35	P3	3	14.1732	29.8583	34.7717	33.0064	426.841	0.230469	20.5554	11.8774	24.5934	TRUE	7
ID19	36	P2	2	12.0945	28.3465	32.8819	46.7405	399.998	0.259372	20.2069	12.4959	25.9371	TRUE	7
ID19	37	Pclin	4	11.4331	23.4331	27.2126	43.3078	314.556	0.329168	19.3595	13.2835	25.8854	TRUE	5
ID19	38	P1	5	10.7717	23.4331	29.4803	51.9631	364.098	0.278429	20.6919	13.5088	25.3439	TRUE	5
ID19	39	P4	1	12.6614	26.0787	34.3937	43.8379	424.747	0.230522	20.4673	11.7913	24.4784	TRUE	5
ID19	40	P4	1	12.0945	28.3465	32.5039	32.9536	397.011	0.269329	20.1668	12.7409	26.7317	TRUE	7
ID19	41	P1	5	11.622	22.8661	29.8583	37.9627	357.523	0.311438	19.6473	13.2255	27.8365	TRUE	5
ID19	42	Pclin	4	11.0551	21.3543	26.8346	12.1797	244.363	0.352452	18.6421	12.9676	21.5316	TRUE	8
ID19	43	P2	2	12.0945	24.9449	31.748	37.6691	311.145	0.248828	21.0681	13.0304	19.3553	TRUE	8
ID19	44	P3	3	13.0394	27.2126	34.7717	39.5261	426.561	0.224257	20.8713	11.9529	23.9148	TRUE	7
ID19	45	P1	5	11.811	21.9213	29.4803	60.8715	350.451	0.287348	20.4013	13.4411	25.1753	TRUE	7
ID19	46	P4	1	12.0945	27.2126	34.3937	78.4468	396.861	0.245004	22.4005	14.2374	24.3081	TRUE	5
ID19	47	P2	2	12.0945	28.3465	34.7717	53.1365	348.696	0.216185	22.7691	13.5177	18.8457	TRUE	8
ID19	48	P3	3	14.1732	27.2126	34.7717	91.7685	389.197	0.21314	22.1642	12.7807	20.7384	TRUE	7
ID19	49	Pclin	4	10.5827	22.4882	27.9685	39.2155	335.385	0.332158	19.5304	13.5092	27.8502	TRUE	5
ID20	0	P4	4	9.44882	22.6772	34.0157	193.346	1046.38	0.229395	13.2033	4.48471	60.0087	FALSE	5
ID20	1	P2	2	8.97638	15.3543	34.9606	305.235	1014.43	0.239955	12.5878	4.25292	60.8542	FALSE	7
ID20	2	P3	1	10.6299	27.4016	34.9606	307.011	943.641	0.266548	12.4937	4.99037	62.8814	FALSE	7
ID20	3	P1	5	9.2126	17.7165	28.8189	292.294	997.342	0.26558	12.3734	4.8427	66.2185	FALSE	5
ID20	4	Pclin	3										FALSE
ID20	5	Pclin	3	8.97638	20.5512	31.1811	255.373	838.475	0.258284	12.1901	4.44665	54.141	FALSE	8
ID20	6	P3	1	12.1654	27.4016	34.9606	204.485	907.449	0.215757	11.7851	2.5154	48.9471	FALSE	8
ID20	7	P4	4	14.1732	26.2205	32.5984	344.496	1061.25	0.195433	13.1776	2.94386	51.8507	FALSE	5
ID20	8	P1	5	8.0315	17.7165	28.1102	46.3552	1022.18	0.220753	9.85863	0.798722	56.4121	FALSE	4
ID20	9	P2	2	9.44882	25.0394	34.9606	273.115	848.659	0.297595	11.3454	4.62485	63.1393	FALSE	8
ID20	10	Pclin	3	5.37402	18.8976	28.3465	318.149	897.725	0.26142	12.2505	4.59993	58.6708	FALSE	7
ID20	11	P3	1	9.44882	27.4016	34.4882	384.38	1053.2	0.206622	13.9303	4.25075	54.4035	FALSE	5
ID20	12	P4	4	14.1732	27.874	34.0157	400.715	1069.31	0.202583	13.6928	3.82033	54.1558	FALSE	5
ID20	13	P1	5	8.62205	17.7165	27.4016	253.975	919.954	0.309938	11.5324	5.07949	71.2822	FALSE	7
ID20	14	P2	2	8.97638	28.3465	34.9606	273.293	830.36	0.269583	12.5415	5.12266	55.9627	FALSE	4
ID20	15	Pclin	3	11.5748	18.8976	28.1102	162.531	864.414	0.29654	11.6191	4.87465	64.0833	FALSE	8
ID20	16	P1	5	8.97638	22.9134	34.0157	277.84	868.133	0.207064	14.3284	4.66956	44.9398	FALSE	8
ID20	17	P2	2	8.97638	28.5827	34.9606	254.981	1159.16	0.197423	12.4359	2.30538	57.2108	FALSE	5
ID20	18	P4	4	17.7165	28.8189	33.5433	384.017	1055.87	0.214383	13.5914	4.26229	56.5903	FALSE	5
ID20	19	P3	1	10.6299	29.7638	34.9606	304.594	962.375	0.254747	12.6409	4.79001	61.2906	FALSE	7
ID20	20	P4	4	10.9843	26.6929	33.5433	362.737	1052.46	0.219593	13.2755	4.16774	57.7779	FALSE	5
ID20	21	Pclin	3	8.62205	22.9134	29.0551	245.772	803.649	0.287722	11.9489	4.99775	57.807	FALSE	4
ID20	22	P2	2	12.1654	28.3465	34.9606	346.32	1113.71	0.176487	14.8987	3.56646	49.1388	FALSE	5
ID20	23	P3	1	10.6299	29.2913	34.9606	337.38	803.574	0.22443	14.4546	5.54316	45.0865	FALSE	8
ID20	24	P1	5	8.62205	23.8583	34.9606	295.001	848.07	0.222258	13.7854	4.78686	47.1227	FALSE	8
ID20	25	P1	5	9.56693	23.1496	34.0157	368.206	948.622	0.233677	14.0606	5.50173	55.4178	FALSE	7
ID20	26	P2	2	12.1654	29.7638	34.9606	117.353	1324.13	0.17385	11.5669	0.0626947	57.5499	FALSE	5
ID20	27	Pclin	3	9.44882	22.9134	30.7087	560.509	1080.49	0.147635	20.7618	7.21489	39.8796	FALSE	5
ID20	28	P3	1	10.6299	27.4016	34.9606	363.275	1030.15	0.229325	12.6725	3.95124	59.0599	FALSE	5
ID20	29	P4	4	10.1575	25.0394	34.4882	242.919	919.64	0.230574	12.9207	4.2467	53.0112	FALSE	7
ID20	30	P2	2	12.1654	29.7638	34.9606	325.644	969.884	0.226235	13.2789	4.43853	54.8553	FALSE	7
ID20	31	Pclin	3	9.44882	22.4409	30.7087	543.949	1112.83	0.142856	19.9296	5.92947	39.7437	FALSE	5
ID20	32	P4	4	12.1654	29.5276	34.9606	388.713	1033.87	0.214586	13.3049	3.98469	55.4638	FALSE	5
ID20	33	P1	5	8.62205	23.8583	29.7638	168.169	1177.15	0.233498	10.9533	2.38791	68.7151	FALSE	5
ID20	34	P3	1	10.6299	29.7638	34.9606	247.741	1197.07	0.166069	13.5239	1.48072	49.6992	FALSE	5
ID20	35	P3	1	10.6299	25.9843	34.9606	438.879	1020.38	0.206674	15.1699	5.49277	52.7216	FALSE	5
ID20	36	P4	4	11.4567	28.3465	33.5433	222.541	1003.15	0.233971	12.6899	4.14181	58.6773	FALSE	7
ID20	37	P1	5	8.62205	22.4409	29.7638	563.217	1104.86	0.142667	20.5901	6.57141	39.4065	FALSE	5
ID20	38	Pclin	3	10.9843	17.9528	28.1102	58.4862	1002.51	0.259499	9.62899	1.92183	65.0373	FALSE	4
ID20	39	P2	2	8.97638	23.3858	34.9606	245.903	1446.17	0.0926091	24.1638	2.56768	33.4821	FALSE	4
ID20	40	Pclin	3	12.0472	23.622	31.1811	254.138	827.697	0.2758	12.521	5.26937	57.0696	FALSE	8
ID20	41	P4	4	13.8189	29.2913	34.0157	268.337	1074.26	0.220585	13.4541	4.38732	59.2415	FALSE	5
ID20	42	P1	5	11.811	21.7323	32.126	342.423	951.758	0.227043	13.5726	4.76369	54.0224	FALSE	7
ID20	43	P3	1	12.1654	27.4016	34.9606	452.15	1028.83	0.191559	15.0796	4.639	49.2703	FALSE	5
ID20	44	P2	2	12.1654	25.0394	34.9606	361.62	1154.87	0.159728	16.0562	3.53495	46.1164	FALSE	5
ID20	45	P4	4	8.97638	21.4961	32.5984	1.27029e+06	-10325.3	-1.87994	-262.593	-1.03398e-14	4852.75	FALSE	7
ID20	46	P2	2	17.0079	26.6929	34.9606	328.508	1006.6	0.186311	14.479	3.74423	46.8853	FALSE	7
ID20	47	P1	5	8.62205	23.1496	29.5276	301.994	927.224	0.26739	12.2273	4.74754	61.9825	FALSE	7
ID20	48	P3	1	15.3543	29.7638	34.9606	421.305	952.73	0.173543	16.4363	4.91185	41.335	FALSE	7
ID20	49	Pclin	3	3.01181	18.8976	29.0551	-387.873	-3860.54	-0.14448	-3.41976	8.27181e-16	139.443	FALSE	8
ID21	0	P3	3	15.3071	24.9449	32.126	19.8374	315.339	0.246095	20.1882	12.0613	19.4008	TRUE	7
ID21	1	P1	5	12.6614	23.811	34.0157	17.754	333.73	0.268097	20.2929	12.8329	22.368	TRUE	7
ID21	2	Pclin	4										FALSE
ID21	3	P4	2	13.7953	28.7244	34.7717	23.7293	346.013	0.238404	20.2644	11.8752	20.6228	TRUE	7
ID21	4	P2	1	15.3071	23.811	31.3701	8.86076	305.254	0.322351	18.9233	12.7189	24.5997	TRUE	7
ID21	5	P1	5	11.811	21.9213	32.5039	20.9962	334.705	0.32694	17.6959	11.5786	27.3571	TRUE	5
ID21	6	Pclin	4	14.5512	25.3228	32.126	5.87799	280.911	0.301406	18.7139	12.0784	21.1671	TRUE	7
ID21	7	P2	1	12.6614	20.2205	32.8819	32.9615	305.021	0.341985	18.8505	13.0023	26.0782	TRUE	7
ID21	8	P4	2	12.6614	25.7008	34.3937	52.5338	309.053	0.230769	20.5188	11.8521	17.8299	TRUE	8
ID21	9	P3	3	13.0394	20.2205	34.7717	-25.0458	415.599	0.212894	19.2748	9.88044	22.1196	TRUE	4
ID21	10	Pclin	4	11.9055	24.9449	34.7717	22.6033	329.765	0.229252	20.1264	11.4023	18.8998	TRUE	7
ID21	11	P2	1	12.0945	18.5197	32.8819	31.9134	304.756	0.356997	18.2001	12.5978	27.1992	TRUE	4
ID21	12	P1	5	11.811	19.8425	29.8583	14.2174	311.512	0.325337	18.4168	12.2693	25.3366	TRUE	4
ID21	13	P4	2	13.7953	27.2126	34.7717	35.8476	333.998	0.245561	20.1237	11.9791	20.5042	TRUE	7
ID21	14	P3	3	13.0394	20.2205	26.8346	0.288683	227.308	0.573121	16.8572	13.3675	32.5688	TRUE	7
ID21	15	Pclin	4	12.2835	19.4646	25.3228	32.8613	287.818	0.518269	16.8556	12.9966	37.2918	TRUE	5
ID21	16	P4	2	13.7953	24.9449	29.8583	9.11277	315.656	0.339045	17.5356	11.6367	26.7554	TRUE	7
ID21	17	P2	1	12.0945	17.3858	23.622	35.9972	310.219	0.46915	17.6196	13.3566	36.3848	TRUE	5
ID21	18	P1	5	11.2441	16.6299	20.4094	9.50205	175.857	0.679544	16.0475	13.1043	29.8757	TRUE	8
ID21	19	P3	3	13.0394	17.1969	22.6772	47.8898	303.425	0.68475	16.5691	13.6483	51.9425	TRUE	5
ID21	20	Pclin	4	12.2835	17.0079	20.9764	48.6076	233.743	0.659203	16.2455	13.2115	38.5211	TRUE	7
ID21	21	P2	1	15.3071	18.5197	23.4331	23.0437	220.79	0.441822	17.5003	12.9736	24.3875	TRUE	8
ID21	22	P3	3	13.0394	18.8976	24.9449	11.7046	220.754	0.459241	16.9031	12.548	25.3448	TRUE	8
ID21	23	P1	5	11.0551	17.5748	23.811	12.3429	290.449	0.589829	16.6242	13.2333	42.8288	TRUE	5
ID21	24	P4	2	13.7953	24.5669	29.8583	7.89228	320.767	0.326482	18.1499	12.024	26.1812	TRUE	4
ID21	25	Pclin	4	11.9055	17.3858	23.0551	9.79059	243.789	0.520467	17.1601	13.3174	31.721	TRUE	7
ID21	26	P1	5	11.622	17.5748	21.1654	11.0965	187.786	0.695201	16.1541	13.2772	32.6372	TRUE	8
ID21	27	P4	2	12.6614	22.2992	28.3465	33.5409	303.349	0.506536	16.4253	12.477	38.4143	TRUE	5
ID21	28	P3	3	12.6614	17.7638	20.9764	40.8924	280.595	0.64526	16.3653	13.2657	45.2642	TRUE	5
ID21	29	P2	1	12.0945	17.1969	21.9213	8.01005	226.3	0.641353	16.3926	13.2742	36.2846	TRUE	7
ID21	30	P3	3	13.0394	17.7638	22.1102	13.2488	258.054	0.637573	16.3852	13.2483	41.132	TRUE	5
ID21	31	P1	5	10.5827	17.1969	22.2992	14.0094	266.787	0.700924	16.4596	13.6062	46.7494	TRUE	5
ID21	32	P2	1	15.3071	18.5197	24.9449	27.4879	257.438	0.502802	17.6831	13.7054	32.3601	TRUE	7
ID21	33	P4	2	14.1732	24.5669	29.4803	40.6879	318.444	0.264524	19.5729	12.0121	21.059	TRUE	7
ID21	34	Pclin	4	11.9055	19.4646	25.3228	18.9816	242.708	0.481247	17.1868	13.031	29.2006	TRUE	7
ID21	35	P2	1	15.3071	19.0866	24.9449	-0.506421	233.368	0.556561	17.4116	13.8181	32.4709	TRUE	7
ID21	36	P4	2	19.4646	27.2126	30.2362	10.6782	341.708	0.338739	17.4571	11.5528	28.9375	TRUE	5
ID21	37	P3	3	12.6614	17.7638	28.3465	24.0064	323.66	0.454582	17.3832	12.9835	36.7825	TRUE	5
ID21	38	P1	5	11.622	19.4646	26.4567	25.9199	213.168	0.551846	17.277	13.6528	29.409	TRUE	8
ID21	39	Pclin	4	10.0157	18.3307	25.3228	5.71996	240.924	0.540641	17.4512	13.7519	32.5634	TRUE	7
ID21	40	P2	1	12.0945	18.5197	24.9449	2.44903	223.705	0.579708	16.9984	13.5484	32.4208	TRUE	7
ID21	41	P1	5	11.0551	17.1969	23.811	8.20052	245.17	0.577846	17.0773	13.6162	35.4176	TRUE	7
ID21	42	P4	2	12.6614	27.2126	30.9921	30.9684	290.31	0.297526	18.3862	11.6641	21.5937	TRUE	7
ID21	43	P3	3	13.0394	22.1102	29.1024	36.8708	317.61	0.39514	17.2245	12.163	31.3751	TRUE	5
ID21	44	Pclin	4	11.9055	19.0866	23.0551	5.05133	218.626	0.487273	17.5096	13.4051	26.6326	TRUE	8
ID21	45	P4	2	13.0394	27.2126	30.6142	46.0488	317.981	0.276453	19.807	12.5725	21.9767	TRUE	7
ID21	46	P1	5	11.811	17.5748	23.811	12.1079	297.525	0.51254	17.2217	13.3196	38.1234	TRUE	5
ID21	47	P2	1	12.0945	17.3858	23.811	18.4729	218.275	0.538319	16.6352	12.92	29.3754	TRUE	8
ID21	48	Pclin	4	11.9055	16.4409	23.811	5.74162	222.341	0.497896	17.3097	13.2928	27.6757	TRUE	8
ID21	49	P3	3	13.0394	20.9764	29.1024	35.114	271.966	0.450871	16.956	12.5202	30.6555	TRUE	7
ID22	0	P2	2	9.44882	17.0079	34.7717	22.5088	1046.07	0.26133	20.5203	12.8671	68.3423	TRUE	7
ID22	1	P3	5	10.5827	22.6772	34.7717	18.9952	1044.58	0.260251	19.9036	12.2187	67.9634	TRUE	7
ID22	2	P4	3	12.0945	27.2126	34.7717	61.6641	985.396	0.245621	20.1127	11.97	60.5085	TRUE	5
ID22	3	Pclin	1	9.44882	19.0866	34.7717	21.0996	994.166	0.272188	20.0056	12.6577	67.65	TRUE	7
ID22	4	P1	4	8.97638	17.1969	34.7717	9.42609	1000.28	0.287299	19.4975	12.5361	71.8446	TRUE	7
ID22	5	P4	3	11.0551	27.2126	34.7717	23.8285	1016.02	0.255024	19.6877	11.8453	64.7777	TRUE	5
ID22	6	Pclin	1	7.37008	20.5984	34.7717	31.2705	959.56	0.274557	19.6565	12.3721	65.8635	TRUE	5
ID22	7	P1	4	8.97638	21.1654	34.7717	11.9913	956.087	0.268221	20.2545	12.7979	64.1105	TRUE	8
ID22	8	P2	2	8.97638	20.4094	34.7717	-8.31098	1097.02	0.24685	19.665	11.5629	67.6997	TRUE	7
ID22	9	P3	5	10.5827	24.189	34.7717	4.03854	1002.3	0.272696	19.3402	12.0061	68.331	TRUE	5
ID22	10	Pclin	1	9.44882	18.3307	34.7717	-41.6564	1091.7	0.229463	19.6054	10.8894	62.6261	TRUE	7
ID22	11	P1	4	10.0157	17.9528	34.7717	58.9339	988.002	0.25472	20.6525	12.8007	62.9159	TRUE	7
ID22	12	P2	2	29.8583	34.7717	34.7717	26.0067	1070.73	0.252071	20.2064	12.2722	67.4753	TRUE	7
ID22	13	P3	5	10.5827	19.0866	34.0157	37.5434	989.197	0.295656	19.5333	12.7686	73.1155	TRUE	7
ID22	14	P4	3	10.2047	24.9449	32.8819	21.5948	920.934	0.287197	19.81	12.8461	66.1224	TRUE	8
ID22	15	P1	4	10.5827	20.7874	34.7717	-22.2299	1052.31	0.245845	19.6136	11.4783	64.6761	TRUE	7
ID22	16	P3	5	10.5827	17.7638	34.7717	55.1091	976.705	0.236526	21.1426	12.6869	57.7539	TRUE	8
ID22	17	Pclin	1	8.97638	19.0866	29.8583	-0.510188	936.575	0.294627	18.8691	12.0808	68.9852	TRUE	7
ID22	18	P2	2	12.0945	20.2205	31.748	9.95911	997.433	0.296826	19.261	12.5231	74.0159	TRUE	7
ID22	19	P4	3	12.6614	27.2126	34.3937	52.8117	1028.87	0.255455	20.3572	12.528	65.7073	TRUE	7
ID22	20	Pclin	1	8.97638	20.4094	34.7717	13.9751	1005.03	0.262964	19.9183	12.3127	66.0717	TRUE	7
ID22	21	P1	4	8.97638	21.9213	34.7717	5.69057	992.764	0.266612	19.8709	12.3694	66.1708	TRUE	5
ID22	22	P3	5	10.5827	19.6535	29.8583	34.9486	872.716	0.344401	18.9612	13.1541	75.1411	TRUE	7
ID22	23	P2	2	8.97638	18.5197	34.7717	42.3227	1044.3	0.254801	20.6066	12.7573	66.5223	TRUE	7
ID22	24	P4	3	8.97638	26.0787	33.2598	11.016	1001.89	0.294318	19.1426	12.3472	73.7183	TRUE	7
ID22	25	Pclin	1	8.40945	16.4409	32.5039	36.4965	936.031	0.29814	19.5167	12.8085	69.7671	TRUE	7
ID22	26	P2	2	8.97638	18.5197	31.3701	2.98633	1015.16	0.289396	19.0933	12.1823	73.446	TRUE	7
ID22	27	P3	5	15.3071	22.1102	34.7717	27.011	967.578	0.255476	20.5236	12.6951	61.7982	TRUE	8
ID22	28	P4	3	8.97638	25.7008	31.748	14.2564	955.649	0.298257	19.0909	12.3853	71.2573	TRUE	7
ID22	29	P1	4	7.55906	17.9528	34.0157	33.3834	972.357	0.282587	19.9392	12.8618	68.6937	TRUE	7
ID22	30	P1	4	8.97638	20.7874	34.7717	29.271	979.925	0.275986	20.0369	12.7901	67.6114	TRUE	7
ID22	31	P3	5	10.5827	17.7638	34.7717	60.0362	1001.4	0.272963	20.0442	12.7172	68.3362	TRUE	7
ID22	32	P2	2	8.97638	17.0079	34.7717	-39.076	1074.18	0.239552	19.4631	11.1141	64.3306	TRUE	5
ID22	33	Pclin	1	8.0315	20.0315	26.8346	30.3003	779.644	0.524454	19.3858	15.5723	102.222	TRUE	7
ID22	34	P4	3	9.44882	22.2992	34.3937	24.0721	1038.07	0.260995	19.9739	12.3109	67.7328	TRUE	7
ID22	35	P2	2	13.0394	20.4094	34.7717	18.9299	987.287	0.282116	19.4212	12.3319	69.6325	TRUE	5
ID22	36	P1	4	8.59843	17.5748	25.7008	15.5825	674.731	0.446442	17.7701	13.2902	75.307	TRUE	8
ID22	37	Pclin	1	9.44882	17.3858	34.7717	28.35	947.725	0.261826	20.5186	12.88	62.0347	TRUE	8
ID22	38	P3	5	10.5827	19.6535	32.126	28.4066	969.587	0.309937	19.0744	12.6215	75.1278	TRUE	7
ID22	39	P4	3	10.2047	28.7244	31.748	-19.2571	995.211	0.285484	18.6564	11.6507	71.0291	TRUE	7
ID22	40	Pclin	1	8.97638	12.6614	29.1024	14.9255	835.91	0.349786	18.7121	12.9943	73.0974	TRUE	5
ID22	41	P4	3	10.2047	19.4646	30.2362	4.42412	903.693	0.299777	18.9514	12.2797	67.7266	TRUE	8
ID22	42	P2	2	9.44882	19.0866	28.3465	39.2445	873.279	0.373016	18.6634	13.3017	81.4368	TRUE	7
ID22	43	P3	5	10.5827	19.0866	28.3465	12.4654	874.055	0.36108	18.1951	12.6562	78.901	TRUE	7
ID22	44	P1	4	11.622	18.8976	29.8583	20.0616	843.095	0.340829	18.7022	12.8342	71.8378	TRUE	5
ID22	45	P3	5	10.5827	17.7638	27.2126	26.9787	775.226	0.403719	18.1103	13.1564	78.2433	TRUE	5
ID22	46	P1	4	10.5827	20.2205	33.2598	58.0537	899.74	0.287478	20.16	13.2029	64.6638	TRUE	5
ID22	47	P2	2	8.97638	17.0079	28.3465	-12.7165	805.879	0.348281	18.4391	12.6966	70.1681	TRUE	8
ID22	48	P4	3	12.6614	22.6772	28.7244	8.22773	884.32	0.339007	18.1573	12.2577	74.9477	TRUE	7
ID22	49	Pclin	1	8.40945	13.9843	34.7717	42.8816	980.008	0.262356	20.237	12.6137	64.2777	TRUE	7
ID23	0	P3	2	14.1732	17.7638	19.0866	27.9119	56.0915	1.6196	16.0174	14.7826	22.7114	FALSE	8
ID23	1	P1	5	13.6063	15.685	16.8189	13.034	41.0836	2.11837	8.16353	7.2194	21.7575	FALSE	8
ID23	2	P4	4	14.1732	17.0079	18.5197	18.5064	113.977	0.453982	16.6647	12.2592	12.9359	FALSE	4
ID23	3	Pclin	1	13.0394	16.063	16.063	35.6243	78.7021	0.392629	11.9805	6.88663	7.72518	FALSE	5
ID23	4	P2	3	12.0945	17.0079	18.5197	33.2572	90.964	0.583151	17.5511	14.1214	13.2614	FALSE	8
ID23	5	P2	3	15.3071	17.0079	20.4094	24.1502	126.841	0.642345	17.611	14.4974	20.3688	TRUE	7
ID23	6	Pclin	1										FALSE
ID23	7	P3	2	13.0394	17.1969	21.3543	28.8841	214.149	0.442649	19.568	15.0498	23.6982	TRUE	7
ID23	8	P1	5	1.37008	13.2283	16.6299	33.6971	79.4466	0.469967	16.3889	12.1333	9.33432	FALSE	4
ID23	9	P4	4	14.1732	17.7638	22.2992	14.5102	158.344	0.43936	17.7915	13.2394	17.3925	TRUE	7
ID23	10	P3	2	13.0394	17.1969	21.3543	18.2956	157.864	0.492142	18.5516	14.4878	19.4228	TRUE	8
ID23	11	P4	4	14.5512	18.5197	22.2992	53.5349	150.009	0.501181	18.385	14.3945	18.7954	TRUE	8
ID23	12	P2	3	12.0945	15.874	21.9213	32.5279	149.365	0.57264	18.6817	15.1891	21.3832	TRUE	8
ID23	13	Pclin	1	13.6063	17.0079	20.0315	29.7775	130.767	0.748426	18.2312	15.5589	24.4673	FALSE	7
ID23	14	P1	5	13.2283	16.252	17.9528	45.3187	101.231	0.370037	13.0858	7.68092	9.36479	FALSE	5
ID23	15	Pclin	1	13.0394	16.4409	20.0315	29.3996	232.574	0.399939	20.0128	15.0279	23.2536	FALSE	7
ID23	16	P1	5	13.2283	17.1969	20.7874	16.7463	114.652	0.86057	17.9285	15.6045	24.6666	TRUE	8
ID23	17	P4	4	14.1732	19.4646	24.5669	51.6259	241.578	0.373939	20.2477	14.8992	22.5839	TRUE	7
ID23	18	P2	3	15.3071	17.0079	23.4331	32.0553	181.962	0.560045	18.3996	14.8284	25.4766	TRUE	7
ID23	19	P3	2	14.1732	17.7638	22.6772	48.7843	215.824	0.364926	18.9027	13.4221	19.6899	TRUE	7
ID23	20	P3	2	14.1732	17.7638	21.3543	14.4709	174.536	0.618985	19.2388	16.0077	27.0089	TRUE	8
ID23	21	Pclin	1	13.0394	17.0079	20.0315	6.9309	81.3879	0.781803	16.8883	14.3301	15.9073	FALSE	8
ID23	22	P2	3	15.3071	17.3858	21.9213	16.784	145.186	0.786029	18.1823	15.6379	28.53	TRUE	7
ID23	23	P1	5	13.2283	17.1969	21.9213	20.5956	256.166	0.379579	21.1661	15.8971	24.3088	FALSE	8
ID23	24	P4	4	17.0079	18.5197	23.811	49.5693	266.596	0.361812	20.3674	14.8396	24.1144	TRUE	5
ID23	25	Pclin	1	13.4173	17.9528	21.5433	28.3154	145.019	0.525726	18.7794	14.9751	19.0601	TRUE	7
ID23	26	P1	5	13.2283	16.6299	20.7874	40.0231	199.831	0.464822	20.3817	16.079	23.2215	FALSE	7
ID23	27	P3	2	17.7638	22.6772	24.9449	14.7973	251.061	0.422393	20.3395	15.6046	26.5116	TRUE	7
ID23	28	P2	3	15.3071	17.3858	23.4331	50.7415	160.296	0.511711	18.579	14.6706	20.5063	TRUE	4
ID23	29	P4	4	16.252	19.4646	24.9449	31.8682	254.907	0.378313	20.5738	15.2872	24.1087	TRUE	7
ID23	30	Pclin	1	15.3071	17.9528	20.9764	55.6221	145.767	0.516898	18.1465	14.2773	18.8367	FALSE	4
ID23	31	P3	2	13.0394	17.7638	21.3543	52.1963	224.426	0.468914	19.3838	15.1186	26.3092	TRUE	5
ID23	32	P1	5	13.2283	13.6063	17.1969	27.9702	92.974	0.591642	17.1808	13.8802	13.7438	FALSE	7
ID23	33	P4	4	14.1732	19.4646	22.6772	22.3709	261.386	0.480354	20.4071	16.2435	31.3895	TRUE	7
ID23	34	P2	3	15.3071	17.0079	21.9213	32.0822	225.572	0.458829	19.9197	15.5608	25.8747	FALSE	4
ID23	35	P4	4	13.7953	18.5197	22.6772	24.5963	190.172	0.494937	18.1053	14.0643	23.5307	FALSE	8
ID23	36	Pclin	1	13.6063	16.6299	20.5984	54.0593	139.06	0.544883	18.4838	14.8133	18.9428	FALSE	4
ID23	37	P1	5	13.6063	17.1969	20.7874	31.2048	200.112	0.456049	19.4443	15.0588	22.8152	FALSE	4
ID23	38	P2	3	15.3071	17.0079	23.622	15.0417	182.885	0.564166	19.9162	16.3711	25.7944	TRUE	8
ID23	39	P3	2	12.6614	13.0394	13.0394							FALSE
ID23	40	P4	4	17.0079	21.3543	26.4567	48.1838	247.12	0.437424	21.0706	16.4984	27.0241	TRUE	8
ID23	41	Pclin	1	1.6063	2.40945	2.59843							FALSE
ID23	42	P1	5	0	0	0.188976							FALSE
ID23	43	P3	2	0	0.188976	0.188976							FALSE
ID23	44	P2	3	15.3071	19.0866	23.4331	43.1419	128.812	0.501512	19.0379	15.05	16.1502	TRUE	8
ID23	45	P3	2	15.3071	19.0866	23.4331	-0.386039	162.489	0.609122	18.8365	15.5531	24.744	TRUE	8
ID23	46	Pclin	1	13.6063	17.0079	22.1102	35.2201	130.964	0.752015	18.4879	15.8284	24.6217	TRUE	8
ID23	47	P2	3	15.3071	20.2205	20.2205	3.59383	112.549	0.662047	17.3218	14.3008	18.6281	TRUE	7
ID23	48	P4	4	13.7953	20.2205	25.7008	24.1249	242.369	0.397385	20.2095	15.1766	24.0784	TRUE	8
ID23	49	P1	5	13.2283	17.5748	22.2992	35.9239	208.733	0.448013	19.0536	14.5894	23.3788	TRUE	5
ID24	0	P2	1	12.0945	17.0079	33.2598	9.35587	302.524	0.290347	22.9069	16.0186	21.9593	TRUE	5
ID24	1	P3	4	12.0945	17.7638	34.0157	36.3308	278.287	0.298885	22.72	16.0284	20.794	TRUE	5
ID24	2	P1	2	11.0551	17.5748	23.811	12.3896	128.378	0.599167	18.6903	15.3523	19.23	TRUE	8
ID24	3	P4	5	12.0945	20.9764	30.2362	17.6231	262.29	0.302909	22.4849	15.8822	19.8625	TRUE	8
ID24	4	Pclin	3										FALSE
ID24	5	P3	4	13.0394	17.7638	27.2126	20.6995	229.339	0.374106	20.0092	14.6631	21.4493	TRUE	7
ID24	6	Pclin	3	11.622	21.3543	26.4567	11.0325	196.682	0.397183	20.5296	15.4941	19.5297	TRUE	7
ID24	7	P1	2	11.622	15.685	26.8346	6.10063	227.761	0.368806	20.7333	15.3104	20.9999	TRUE	5
ID24	8	P2	1	12.0945	17.0079	28.3465	13.0451	227.365	0.417477	20.8424	16.0517	23.7299	TRUE	5
ID24	9	P4	5	12.0945	21.3543	31.3701	24.8921	271.825	0.369266	21.4345	16.0183	25.0939	TRUE	5
ID24	10	P2	1	12.0945	18.8976	31.3701	11.7991	258.569	0.384997	21.7197	16.5248	24.8871	TRUE	5
ID24	11	P3	4	13.0394	19.6535	31.748	-3.57706	277.443	0.329118	21.5305	15.4536	22.8278	TRUE	5
ID24	12	Pclin	3	13.0394	19.4646	23.811	29.5807	152.749	0.495945	19.5621	15.5294	18.9387	TRUE	5
ID24	13	P1	2	11.811	22.4882	27.2126	12.1091	229.572	0.397769	21.1059	16.0778	22.8291	TRUE	5
ID24	14	P4	5	12.6614	21.3543	29.8583	8.94721	302.991	0.277026	21.9172	14.6976	20.9841	TRUE	7
ID24	15	P4	5	12.0945	19.4646	28.7244	6.6954	221.781	0.370573	21.5487	16.1516	20.5466	TRUE	8
ID24	16	P2	1	12.0945	20.2205	28.3465	17.1202	252.396	0.369422	21.6751	16.2612	23.3102	TRUE	5
ID24	17	Pclin	3	11.4331	19.0866	23.811	12.5859	188.671	0.451378	19.733	15.3021	21.2905	TRUE	7
ID24	18	P1	2	11.622	17.7638	23.4331	17.5445	182.149	0.445309	20.6599	16.1686	20.2781	TRUE	5
ID24	19	P3	4	14.1732	17.7638	24.9449	13.6318	220.794	0.423061	20.2045	15.4771	23.3523	TRUE	7
ID24	20	P4	5	13.7953	21.3543	30.2362	6.91733	269.365	0.330641	21.3906	15.3417	22.2657	TRUE	5
ID24	21	P2	1	12.0945	17.0079	28.3465	17.5033	234.235	0.377575	20.961	15.664	22.1103	TRUE	5
ID24	22	P3	4	13.0394	17.7638	27.2126	4.66516	226.423	0.484975	20.2815	16.1576	27.4524	TRUE	5
ID24	23	P1	2	11.622	16.6299	22.2992	6.84376	121.81	0.703548	18.4828	15.6401	21.4248	TRUE	8
ID24	24	Pclin	3	11.0551	17.0079	23.4331	17.142	190.263	0.503526	19.6586	15.6866	23.9506	TRUE	5
ID24	25	P4	5	12.6614	19.4646	29.1024	10.5	242.372	0.377149	20.5831	15.2802	22.8526	TRUE	5
ID24	26	P1	2	11.622	16.6299	23.811	17.6911	132.398	0.53391	19.6367	15.8907	17.6721	TRUE	8
ID24	27	P3	4	13.0394	17.7638	23.811	24.2675	196.279	0.415188	19.9564	15.1393	20.3731	TRUE	5
ID24	28	Pclin	3	4.01575	16.4409	22.1102	19.665	137.51	0.643568	18.1108	15.0032	22.1242	TRUE	7
ID24	29	P2	1	12.0945	17.1969	23.622	11.3992	153.535	0.495066	19.6082	15.5683	19.0025	TRUE	8
ID24	30	P2	1	12.0945	17.0079	23.4331	2.40045	164.123	0.599521	18.7504	15.4144	24.5988	TRUE	7
ID24	31	Pclin	3	11.9055	17.9528	22.4882	17.4814	160.529	0.52606	19.9107	16.1089	21.112	TRUE	5
ID24	32	P3	4	13.0394	19.6535	27.2126	1.75653	260.726	0.3407	21.4106	15.5403	22.2074	TRUE	5
ID24	33	P4	5	13.7953	20.9764	29.1024	12.5091	251.027	0.392985	20.6942	15.605	24.6625	TRUE	7
ID24	34	P1	2	11.811	19.2756	23.811	7.87352	156.889	0.577365	19.1504	15.6864	22.6456	TRUE	5
ID24	35	Pclin	3	11.622	16.4409	22.1102	-0.575649	148.183	0.579637	18.9155	15.465	21.4731	TRUE	5
ID24	36	P4	5	13.0394	19.4646	28.7244	5.14506	265.271	0.357152	21.3049	15.7051	23.6855	TRUE	5
ID24	37	P1	2	11.622	17.5748	23.811	4.2861	183.854	0.422688	19.3261	14.5944	19.4282	TRUE	7
ID24	38	P2	1	12.0945	17.0079	24.9449	8.63417	173.963	0.487491	19.501	15.3983	21.2014	TRUE	5
ID24	39	P3	4	14.1732	17.1969	24.9449	18.8794	217.062	0.420997	19.6153	14.8647	22.8456	TRUE	7
ID24	40	Pclin	3	11.9055	14.9291	19.0866	9.40233	92.3438	0.730737	16.3154	13.5784	16.8698	TRUE	7
ID24	41	P4	5	13.0394	19.4646	28.7244	29.3483	248.562	0.334169	21.4953	15.5103	20.7654	TRUE	5
ID24	42	P1	2	11.622	16.252	21.3543	13.6562	157.053	0.513252	19.0076	15.1108	20.1519	TRUE	7
ID24	43	P2	1	12.0945	18.5197	24.9449	18.7513	185.803	0.422723	19.3337	14.6025	19.6358	TRUE	5
ID24	44	P3	4	13.0394	17.7638	24.9449	9.65121	209.046	0.466464	20.1517	15.8641	24.3781	TRUE	5
ID24	45	P1	2	11.811	16.252	22.8661	7.74095	178.949	0.503757	19.4836	15.5134	22.5367	TRUE	7
ID24	46	P2	1	12.0945	17.3858	26.4567	4.83512	277.543	0.345777	22.2431	16.4591	23.992	TRUE	5
ID24	47	Pclin	3	11.9055	17.0079	20.9764	6.16176	115.309	0.690937	18.0851	15.1904	19.9178	TRUE	8
ID24	48	P4	5	14.5512	21.3543	27.5906	18.8124	243.874	0.368682	20.5344	15.1097	22.478	TRUE	5
ID24	49	P3	4	13.0394	17.7638	24.9449	13.6483	181.472	0.432402	19.0329	14.4075	19.6172	TRUE	7
ID25	0	P1	3	15.1654	21.8268	29.7638	6.70012	105.829	0.413598	29.6064	24.7708	10.9427	FALSE	7
ID25	1	Pclin	1										FALSE
ID25	2	P2	2	17.0079	25.5118	34.8661	4.3741	111.395	0.506587	30.3053	26.3573	14.1078	FALSE	4
ID25	3	P4	4	19.2756	26.0787	34.8661	4.40108	128.832	0.347404	30.4062	24.6492	11.1892	FALSE	4
ID25	4	P3	5	17.8583	26.9291	33.4488	3.99709	133.874	0.343976	30.4529	24.6385	11.5124	FALSE	4
ID25	5	P2	2	17.0079	25.5118	34.5827	5.85755	195.549	0.244281	34.5504	26.3658	11.9422	FALSE	4
ID25	6	Pclin	1	18.4252	25.5118	30.8976	11.085	54.8651	0.584902	26.5642	23.1448	8.02266	FALSE	4
ID25	7	P4	4	19.2756	26.6457	32.5984	7.04051	78.5783	0.599295	27.773	24.4358	11.7729	FALSE	5
ID25	8	P1	3	17.8583	23.811	29.7638	0.899688	52.6797	0.48444	26.8743	22.7458	6.38004	FALSE	7
ID25	9	P3	5	15.4488	26.0787	34.8661	2.52111	89.042	0.468705	28.2233	23.9562	10.4336	FALSE	4
ID25	10	Pclin	1	17.8583	24.9449	30.0472	21.0704	43.3072	0.565067	25.8408	22.3013	6.11786	FALSE	7
ID25	11	P4	4	18.4252	26.0787	34.8661	14.46	91.0503	0.384163	27.6504	22.4442	8.74455	TRUE	5
ID25	12	P3	5	17.8583	27.4961	34.8661	8.50033	79.3663	0.52923	28.3182	24.5391	10.5008	FALSE	5
ID25	13	P1	3	17.8583	23.811	29.4803	-0.256119	48.9464	0.61305	25.2493	21.9869	7.50164	FALSE	5
ID25	14	P2	2	18.4252	26.6457	33.1654	8.37886	155.204	0.315875	32.4729	26.1413	12.2563	FALSE	4
ID25	15	P1	3	17.5748	23.811	29.7638	3.85838	79.3249	0.372551	29.4376	24.0692	7.38813	FALSE	4
ID25	16	P3	5	17.8583	27.4961	34.8661	7.29185	86.2222	0.454586	28.4311	24.0315	9.79886	TRUE	7
ID25	17	Pclin	1	18.4252	24.378	30.0472	9.97967	113.793	0.385033	30.3024	25.1215	10.9535	FALSE	8
ID25	18	P4	4	19.2756	26.0787	34.8661	9.99488	95.2863	0.384575	27.0766	21.876	9.16118	FALSE	5
ID25	19	P2	2	18.4252	28.3465	34.8661	8.12125	79.1723	0.460951	29.7112	25.3723	9.12365	FALSE	8
ID25	20	P3	5	17.8583	27.4961	34.8661	5.95018	104.952	0.399765	29.4958	24.4928	10.489	FALSE	4
ID25	21	Pclin	1	18.4252	25.5118	32.0315	20.0408	87.9072	0.516737	29.8349	25.9645	11.3562	FALSE	8
ID25	22	P1	3	17.8583	23.811	29.7638	7.50862	61.1462	0.798152	28.1134	25.6076	12.201	FALSE	4
ID25	23	P2	2	18.4252	26.6457	34.5827	10.8398	182.58	0.225568	34.3825	25.516	10.296	FALSE	5
ID25	24	P4	4	19.2756	27.7795	34.5827	4.83151	106.217	0.367349	29.5091	24.0647	9.7547	TRUE	4
ID25	25	P1	3	17.8583	24.6614	29.7638	10.4209	84.1924	0.555144	29.3112	25.7557	11.6827	FALSE	8
ID25	26	Pclin	1	18.4252	24.9449	30.3307	2.65184	53.5255	0.576597	28.986	25.5173	7.71566	FALSE	7
ID25	27	P3	5	19.5591	27.4961	34.8661	11.7829	80.405	0.329776	27.7561	21.6914	6.62891	TRUE	5
ID25	28	P2	2	18.4252	28.3465	34.5827	5.88432	153.542	0.254244	33.7805	25.9141	9.75924	FALSE	8
ID25	29	P4	4	20.126	28.6299	34.8661	2.32508	94.2227	0.392212	29.5026	24.4033	9.23882	FALSE	7
ID25	30	P1	3	17.8583	25.5118	34.5827	5.21045	80.7019	0.520086	28.8385	24.993	10.493	FALSE	4
ID25	31	Pclin	1	19.2756	24.0945	30.8976	9.09337	72.5816	0.562206	27.6844	24.127	10.2015	FALSE	7
ID25	32	P4	4	19.2756	27.4961	34.8661	7.25614	84.4262	0.436973	28.6085	24.0316	9.22301	TRUE	7
ID25	33	P2	2	18.4252	28.6299	34.5827	13.787	90.413	0.347182	28.9316	23.171	7.84743	TRUE	5
ID25	34	P3	5	19.5591	29.7638	34.8661	9.23779	105.163	0.509597	30.8507	26.926	13.3977	FALSE	4
ID25	35	P4	4	19.2756	28.6299	34.5827	4.8369	110.041	0.388509	29.4484	24.3005	10.688	TRUE	4
ID25	36	P3	5	17.8583	27.4961	34.8661	5.12325	167.361	0.246303	34.0698	25.9497	10.3053	FALSE	8
ID25	37	P1	3	17.8583	23.811	29.7638	3.36787	36.9849	0.978977	25.3373	23.2944	9.05184	FALSE	4
ID25	38	P2	2	18.4252	28.3465	34.8661	9.1607	92.618	0.289316	29.9828	23.07	6.69897	FALSE	8
ID25	39	Pclin	1	17.8583	24.378	30.8976	8.48929	100.207	0.310068	30.1674	23.7172	7.76772	FALSE	8
ID25	40	Pclin	1	17.8583	23.5276	30.8976	14.1314	80.1398	0.597436	29.4551	26.1074	11.9696	FALSE	5
ID25	41	P3	5	20.126	29.1969	34.5827	11.2331	171.962	0.270419	33.4344	26.0385	11.6254	FALSE	4
ID25	42	P1	3	17.8583	23.811	33.7323	6.47631	63.7341	0.670248	28.5079	25.524	10.6794	FALSE	5
ID25	43	P2	2	18.7087	28.3465	34.8661	2.63044	86.3012	0.436468	29.7974	25.2152	9.41693	FALSE	7
ID25	44	P4	4	20.9764	28.9134	34.8661	12.8935	98.4523	0.423862	29.0893	24.3708	10.4325	FALSE	4
ID25	45	P4	4	19.2756	26.6457	34.8661	6.19684	98.0046	0.503571	28.4534	24.4818	12.3381	TRUE	7
ID25	46	P1	3	18.7087	24.9449	34.5827	4.85876	78.5376	0.628009	28.7817	25.597	12.3306	FALSE	5
ID25	47	Pclin	1	18.4252	26.6457	32.0315	15.9643	142.195	0.330986	31.7823	25.7397	11.7661	FALSE	7
ID25	48	P3	5	17.8583	29.7638	34.8661	18.2659	73.4031	0.404108	28.3056	23.3564	7.4157	FALSE	5
ID25	49	P2	2	18.4252	28.6299	34.8661	1.81964	83.042	0.421533	28.6507	23.9061	8.75123	FALSE	7
ID26	0	Pclin	5										FALSE
ID26	1	P3	1	14.1732	22.6772	34.7717	39.9216	198.753	0.219436	23.1381	14.0239	10.9034	TRUE	5
ID26	2	P4	4	15.3071	22.6772	34.7717	20.6822	212.315	0.270887	23.6238	16.2407	14.3784	TRUE	5
ID26	3	P2	2	15.3071	21.9213	34.7717	18.0096	204.556	0.299518	23.8375	17.1601	15.317	TRUE	5
ID26	4	P1	3	13.6063	22.8661	34.0157	23.1835	190.363	0.306215	24.0567	17.5254	14.573	TRUE	5
ID26	5	Pclin	5	13.4173	22.4882	34.7717	18.2362	196.697	0.231028	26.0659	17.409	11.3607	TRUE	8
ID26	6	P4	4	14.1732	22.6772	34.7717	16.4337	188.971	0.276508	25.4844	18.2513	13.063	TRUE	7
ID26	7	P3	1	14.1732	22.6772	32.126	27.5193	237.691	0.221866	27.4582	18.4437	13.1839	TRUE	7
ID26	8	P1	3	14.5512	23.4331	33.2598	22.5675	210.592	0.26736	25.4215	17.941	14.076	TRUE	5
ID26	9	P2	2	15.3071	21.9213	31.3701	-0.918582	227.292	0.255414	25.2339	17.4035	14.5134	TRUE	5
ID26	10	P3	1	15.3071	22.6772	34.7717	20.909	168.153	0.279843	24.535	17.3881	11.7641	TRUE	7
ID26	11	P1	3	13.6063	24.5669	34.7717	21.4124	142.497	0.35187	24.2079	18.524	12.5352	TRUE	7
ID26	12	P2	2	15.3071	21.9213	34.7717	29.6782	159.928	0.249044	25.0918	17.0611	9.95727	TRUE	7
ID26	13	Pclin	5	13.4173	23.811	34.0157	20.3922	164.236	0.276578	25.045	17.8137	11.356	TRUE	7
ID26	14	P4	4	14.1732	22.2992	32.8819	27.4487	163.166	0.273881	25.2433	17.9409	11.172	TRUE	7
ID26	15	P1	3	14.5512	25.3228	34.7717	21.302	148.805	0.31425	24.367	18.0026	11.6905	TRUE	8
ID26	16	P4	4	24.9449	27.2126	34.7717	27.9936	180.561	0.31034	25.3922	18.9477	14.0088	TRUE	7
ID26	17	P2	2	17.0079	21.9213	34.7717	33.8834	164.349	0.237827	26.7329	18.3234	9.77164	TRUE	7
ID26	18	Pclin	5	12.6614	24.9449	34.7717	6.70265	172.61	0.274313	25.2094	17.9184	11.8373	TRUE	7
ID26	19	P3	1	14.1732	22.6772	34.7717	33.778	143.648	0.281723	20.5839	13.4847	10.1172	TRUE	5
ID26	20	P3	1	15.3071	24.9449	34.7717	12.7154	151.363	0.313457	24.1266	17.7462	11.8615	TRUE	7
ID26	21	P2	2	15.3071	23.4331	34.7717	7.88545	172.376	0.320205	25.0669	18.8209	13.7989	TRUE	7
ID26	22	Pclin	5	13.6063	22.6772	34.7717	25.0525	158.688	0.290658	24.5017	17.6208	11.531	TRUE	8
ID26	23	P4	4	14.1732	22.2992	34.3937	24.0805	170.041	0.279817	24.7266	17.5791	11.8951	TRUE	7
ID26	24	P1	3	13.2283	24.5669	34.7717	25.0569	199.25	0.28068	25.6446	18.519	13.9814	TRUE	5
ID26	25	Pclin	5	13.4173	22.4882	34.7717	22.3055	135.31	0.295111	24.8039	18.0268	9.98288	TRUE	7
ID26	26	P3	1	13.0394	24.189	34.7717	9.08092	203.401	0.231225	27.02	18.3704	11.7578	TRUE	8
ID26	27	P2	2	15.3071	23.4331	34.7717	26.7151	154.079	0.284199	22.768	15.7307	10.9472	TRUE	7
ID26	28	P4	4	16.252	23.811	34.3937	27.8752	159.74	0.308667	23.6332	17.1538	12.3266	TRUE	7
ID26	29	P1	3	12.8504	34.7717	34.7717	12.0333	318.126	0.169534	29.5683	17.7712	13.4833	TRUE	5
ID26	30	Pclin	5	13.9843	23.4331	24.9449	16.3335	113.14	0.349697	21.709	15.9897	9.8912	TRUE	4
ID26	31	P1	3	11.811	12.0945	12.0945							FALSE
ID26	32	P2	2	1.37008	15.685	34.7717	18.3707	214.319	0.26809	25.2303	17.7701	14.3642	TRUE	5
ID26	33	P3	1	13.0394	22.6772	34.7717	15.5763	206.313	0.23668	25.2078	16.7575	12.2075	TRUE	5
ID26	34	P4	4	14.1732	24.5669	34.7717	9.24496	204.5	0.276289	23.6142	16.3754	14.1253	TRUE	5
ID26	35	P3	1	10.5827	24.9449	34.7717	3.33393	254.892	0.207408	26.4895	16.8467	13.2167	TRUE	5
ID26	36	P1	3	14.1732	27.5906	34.7717	13.2059	153.874	0.299559	24.2382	17.5617	11.5236	TRUE	7
ID26	37	Pclin	5	14.5512	20.9764	34.0157	26.7567	159.172	0.281244	24.9182	17.807	11.1915	TRUE	7
ID26	38	P4	4	19.4646	27.2126	34.7717	25.9782	224.254	0.240707	24.5877	16.2789	13.4949	TRUE	5
ID26	39	P2	2	15.3071	23.4331	34.7717	36.3809	181.113	0.277646	23.58	16.3766	12.5713	TRUE	5
ID26	40	Pclin	5	11.622	24.9449	34.7717	18.0461	177.441	0.254442	25.7	17.8397	11.2872	TRUE	7
ID26	41	P2	2	17.0079	24.9449	34.7717	2.21619	183.896	0.316993	26.6209	20.3116	14.5734	TRUE	7
ID26	42	P3	1	15.3071	24.9449	34.7717	4.72657	189.576	0.275315	25.0494	17.785	13.0483	TRUE	4
ID26	43	P4	4	19.4646	24.9449	34.7717	16.5139	180.431	0.278955	25.7331	18.5634	12.583	TRUE	8
ID26	44	P1	3	13.6063	25.3228	34.7717	33.1101	199.557	0.276644	26.2184	18.9889	13.8016	TRUE	5
ID26	45	Pclin	5	17.0079	24.189	34.7717	38.2376	200.738	0.256774	25.515	17.726	12.8861	TRUE	5
ID26	46	P4	4	14.1732	23.811	31.3701	55.7252	136.446	0.307719	23.7139	17.2145	10.4968	TRUE	8
ID26	47	P3	1	20.2205	27.2126	34.7717	14.5825	181.058	0.369775	25.5388	20.1301	16.7377	TRUE	7
ID26	48	P2	2	12.0945	21.9213	34.7717	12.863	169.456	0.294467	24.2883	17.4964	12.4748	TRUE	7
ID26	49	P1	3	14.1732	23.811	34.7717	17.8796	159.866	0.325894	24.5052	18.3683	13.0248	TRUE	8
ID27	0	P4	2	19.4646	32.5039	34.7717	26.4301	265.069	0.312076	25.5613	19.1526	20.6804	TRUE	5
ID27	1	P1	1	17.5748	28.7244	34.7717	27.8033	250.78	0.359308	25.8319	20.2656	22.5269	TRUE	5
ID27	2	Pclin	3	17.3858	28.7244	34.7717	21.8842	229.397	0.346565	25.4141	19.6432	19.8753	TRUE	8
ID27	3	P2	5	18.5197	31.748	34.7717	42.6823	236.294	0.30452	24.8473	18.2795	17.989	TRUE	5
ID27	4	P3	4	17.7638	34.7717	34.7717	25.5018	267.257	0.353652	25.1417	19.4864	23.629	TRUE	7
ID27	5	P2	5	17.3858	29.8583	34.7717	30.2835	251.16	0.331307	24.9113	18.8746	20.8028	TRUE	5
ID27	6	P4	2	18.5197	34.3937	34.7717	27.7039	272.186	0.333405	25.3774	19.3787	22.6871	TRUE	5
ID27	7	P1	1	17.7638	29.4803	34.7717	25.3989	241.133	0.377618	25.2526	19.9562	22.764	TRUE	5
ID27	8	P3	4	17.1969	32.126	34.7717	41.3925	212.906	0.288567	25.2451	18.3143	15.3594	TRUE	8
ID27	9	Pclin	3	17.3858	32.5039	34.7717	29.2325	237.711	0.379776	25.0997	19.8334	22.5692	TRUE	5
ID27	10	P1	1	17.5748	34.0157	34.7717	31.5496	231.935	0.390936	24.9304	19.8145	22.668	TRUE	7
ID27	11	Pclin	3	18.3307	30.6142	34.7717	67.142	194.327	0.438463	24.7694	20.208	21.3013	TRUE	7
ID27	12	P2	5	18.5197	28.3465	34.7717	22.3412	268.178	0.349166	25.9556	20.2276	23.4097	TRUE	5
ID27	13	P3	4	17.1969	34.7717	34.7717	44.4342	243.389	0.359876	24.2092	18.6518	21.8974	TRUE	7
ID27	14	P4	2	17.7638	32.8819	34.7717	35.9328	265.561	0.296632	25.1284	18.386	19.6935	TRUE	5
ID27	15	P1	1	17.5748	29.8583	34.7717	15.3344	256.957	0.340948	25.22	19.3541	21.9023	TRUE	7
ID27	16	P2	5	17.0079	33.2598	34.7717	20.7333	249.931	0.353981	25.6737	20.0237	22.1177	TRUE	5
ID27	17	P3	4	17.7638	33.2598	34.7717	5.53732	264.538	0.350612	24.8618	19.1575	23.1876	TRUE	5
ID27	18	Pclin	3	20.0315	32.126	34.7717	30.8406	181.179	0.3755	25.1727	19.8465	17.0082	TRUE	8
ID27	19	P4	2	20.2205	34.3937	34.7717	10.778	249.171	0.348127	24.6605	18.9155	21.6858	TRUE	5
ID27	20	P3	4	17.1969	34.7717	34.7717	40.7947	219.502	0.339523	25.749	19.8584	18.6314	TRUE	8
ID27	21	P1	1	17.5748	29.4803	34.7717	15.2577	231.595	0.403751	24.7435	19.7899	23.3767	TRUE	5
ID27	22	P4	2	18.5197	34.0157	34.7717	64.2326	211.255	0.314722	25.5795	19.2247	16.6217	TRUE	8
ID27	23	Pclin	3	17.0079	29.1024	34.7717	29.7726	231.112	0.409616	24.7108	19.8282	23.6669	TRUE	5
ID27	24	P2	5	17.3858	31.3701	34.7717	35.4934	240.36	0.355421	24.7323	19.1052	21.3573	TRUE	5
ID27	25	P3	4	17.1969	33.2598	34.7717	24.2186	241.317	0.350869	24.7855	19.0853	21.1677	TRUE	5
ID27	26	P4	2	17.7638	34.0157	34.7717	23.5997	262.772	0.336385	25.2526	19.307	22.0981	TRUE	5
ID27	27	P1	1	17.7638	29.8583	34.7717	35.0758	247.413	0.35259	25.5512	19.8789	21.8089	TRUE	7
ID27	28	P2	5	17.0079	31.3701	34.7717	32.0471	251.462	0.345844	24.8713	19.0883	21.7416	TRUE	7
ID27	29	Pclin	3	17.0079	30.9921	34.7717	44.045	242.702	0.350201	25.413	19.702	21.2486	TRUE	5
ID27	30	P3	4	17.1969	32.8819	34.7717	33.5211	240.958	0.337153	24.5964	18.6644	20.3099	TRUE	5
ID27	31	P2	5	17.0079	31.748	34.7717	13.7306	248.918	0.350463	25.3815	19.6748	21.8091	TRUE	5
ID27	32	P1	1	17.7638	32.5039	34.7717	33.6053	253.331	0.350715	25.4046	19.7019	22.2118	TRUE	7
ID27	33	Pclin	3	17.9528	31.3701	34.7717	36.8453	216.663	0.367448	24.8319	19.389	19.9031	TRUE	8
ID27	34	P4	2	18.5197	31.3701	34.7717	41.2034	265.36	0.339282	25.9114	20.0166	22.5079	TRUE	5
ID27	35	P2	5	17.0079	29.8583	34.7717	14.1645	223.525	0.325117	25.1222	18.9706	18.1679	TRUE	8
ID27	36	P4	2	20.2205	34.0157	34.7717	29.7189	250.347	0.265095	26.2019	18.6574	16.5915	TRUE	8
ID27	37	P1	1	17.1969	29.4803	34.7717	32.229	226.746	0.419551	24.9932	20.2262	23.7829	TRUE	7
ID27	38	P3	4	17.1969	32.126	34.7717	15.2909	233.23	0.345027	24.1259	18.3293	20.1176	TRUE	5
ID27	39	Pclin	3	17.5748	29.1024	34.7717	12.9321	229.352	0.407575	25.0031	20.0961	23.3695	TRUE	5
ID27	40	P4	2	18.5197	33.2598	34.7717	6.09248	259.238	0.301513	25.1493	18.516	19.5409	TRUE	5
ID27	41	Pclin	3	18.3307	29.4803	34.7717	29.2495	229	0.33519	25.2213	19.2546	19.1896	TRUE	8
ID27	42	P3	4	17.1969	34.0157	34.7717	10.2663	240.107	0.327809	25.7385	19.6374	19.6773	TRUE	8
ID27	43	P2	5	17.0079	29.8583	34.7717	18.6079	240.23	0.342375	24.9672	19.1256	20.5622	TRUE	5
ID27	44	P1	1	17.1969	29.8583	34.7717	20.1482	226.725	0.352328	24.6933	19.0168	19.9704	TRUE	5
ID27	45	Pclin	3	17.0079	30.6142	34.7717	28.3528	240.175	0.391691	25.0789	19.9728	23.5187	TRUE	5
ID27	46	P2	5	17.0079	28.3465	34.7717	22.0679	209.721	0.349181	24.4325	18.7049	18.3077	TRUE	8
ID27	47	P1	1	17.1969	32.126	34.7717	26.0891	279.055	0.326683	25.9566	19.8345	22.7906	TRUE	7
ID27	48	P4	2	18.5197	33.6378	34.7717	25.3881	248.098	0.36407	25.2316	19.7382	22.5813	TRUE	5
ID27	49	P3	4	17.1969	33.2598	34.7717	26.1644	257.053	0.316978	25.264	18.9544	20.3701	TRUE	7
ID28	0	P4	5	13.7953	21.3543	34.7717	56.254	280.049	0.283774	25.5589	18.511	19.8676	TRUE	5
ID28	1	P1	4	13.6063	21.9213	34.7717	41.6412	261.499	0.25607	24.4604	16.6501	16.7405	TRUE	5
ID28	2	P2	3	15.3071	21.9213	34.7717	29.248	271.098	0.314046	23.1978	16.8293	21.2843	TRUE	5
ID28	3	P3	1	14.1732	22.6772	34.7717	68.0898	240.905	0.273988	23.3429	16.0433	16.5013	TRUE	5
ID28	4	Pclin	2	13.4173	22.4882	34.7717	51.8073	310.757	0.221086	26.7903	17.744	17.176	TRUE	5
ID28	5	Pclin	2	13.4173	20.0315	34.7717	41.6357	283.613	0.297256	25.214	18.4858	21.0764	TRUE	5
ID28	6	P2	3	15.3071	20.5984	34.7717	46.069	282.09	0.273201	24.3774	17.0568	19.2668	TRUE	5
ID28	7	P3	1	14.1732	22.6772	34.7717	63.9318	270.733	0.232981	24.7393	16.1549	15.7689	TRUE	5
ID28	8	P4	5	13.7953	23.811	34.7717	40.2239	287.775	0.274587	25.3972	18.1136	19.7548	TRUE	5
ID28	9	P1	4	13.6063	21.1654	34.7717	58.3483	259.26	0.250761	24.109	16.1333	16.2531	TRUE	7
ID28	10	P2	3	15.3071	21.9213	34.7717	60.4782	287.335	0.259862	24.4864	16.79	18.6669	TRUE	7
ID28	11	Pclin	2	13.0394	20.0315	34.7717	41.7982	277.169	0.278472	23.3239	16.1419	19.2959	TRUE	5
ID28	12	P1	4	13.2283	21.9213	34.7717	80.6541	175.096	0.280354	25.398	18.2641	12.2722	TRUE	8
ID28	13	P3	1	14.1732	24.9449	34.7717	19.189	290.934	0.285095	24.7005	17.6853	20.736	TRUE	5
ID28	14	P4	5	13.7953	23.811	34.7717	63.2868	271.88	0.277635	24.4845	17.2808	18.8709	TRUE	5
ID28	15	P2	3	15.3071	21.9213	34.7717	73.1121	272.901	0.232725	25.8433	17.2495	15.8778	TRUE	7
ID28	16	P1	4	13.2283	21.1654	34.7717	44.7067	273.226	0.272189	24.5459	17.1981	18.5923	TRUE	5
ID28	17	Pclin	2	13.6063	20.5984	34.7717	86.8735	249.51	0.254205	25.3599	17.4922	15.8566	TRUE	5
ID28	18	P4	5	14.1732	24.9449	34.7717	67.9913	279.22	0.259809	24.2061	16.5081	18.1359	TRUE	5
ID28	19	P3	1	13.0394	22.6772	34.7717	38.2445	291.651	0.254396	24.6178	16.7561	18.5487	TRUE	7
ID28	20	P2	3	15.3071	23.4331	34.7717	20.1282	274.651	0.245899	24.7916	16.6582	16.8841	TRUE	4
ID28	21	P4	5	13.7953	24.9449	34.7717	71.8538	270.848	0.271922	22.8324	15.4773	18.4124	TRUE	7
ID28	22	P3	1	14.1732	23.811	34.7717	56.8215	273.605	0.281711	23.5373	16.4378	19.2694	TRUE	7
ID28	23	P1	4	14.1732	23.811	34.7717	57.138	281.158	0.253274	26.3516	18.455	17.8025	TRUE	5
ID28	24	Pclin	2	13.4173	20.9764	34.7717	20.7446	270.287	0.264024	25.5892	18.0142	17.8405	TRUE	5
ID28	25	P1	4	13.2283	22.4882	34.7717	79.2214	237.45	0.270133	24.9463	17.5425	16.0358	TRUE	7
ID28	26	P3	1	14.1732	23.811	34.7717	45.7654	257.494	0.299876	24.7124	18.043	19.3041	TRUE	5
ID28	27	P4	5	13.7953	24.5669	34.7717	57.3262	292.423	0.253374	26.1862	18.2927	18.5231	TRUE	5
ID28	28	Pclin	2	13.0394	20.5984	34.7717	62.3673	272.594	0.289001	24.7216	17.8012	19.695	TRUE	5
ID28	29	P2	3	15.3071	23.622	34.7717	27.8178	296.957	0.287675	25.6786	18.7263	21.3567	TRUE	5
ID28	30	P1	4	13.7953	22.8661	34.7717	38.416	281.019	0.24624	24.7268	16.6047	17.2996	TRUE	5
ID28	31	P4	5	14.5512	27.2126	34.7717	85.8899	300.408	0.221949	25.7751	16.764	16.6688	TRUE	7
ID28	32	Pclin	2	13.4173	20.5984	34.7717	46.502	277.115	0.286856	25.9467	18.9746	19.873	TRUE	5
ID28	33	P2	3	15.3071	23.4331	34.7717	54.8229	308.675	0.218013	26.6028	17.429	16.8238	TRUE	7
ID28	34	P3	1	15.3071	24.9449	34.7717	61.904	279.991	0.240959	24.7974	16.4972	16.8666	TRUE	7
ID28	35	P3	1	14.1732	24.9449	34.7717	84.2872	278.901	0.213417	26.3014	16.93	14.8806	TRUE	5
ID28	36	P1	4	13.6063	22.4882	34.7717	41.8613	260.344	0.256394	25.611	17.8105	16.6877	TRUE	4
ID28	37	Pclin	2	13.0394	20.9764	34.7717	56.9282	252.025	0.290717	25.1559	18.2763	18.3169	TRUE	5
ID28	38	P4	5	13.7953	24.5669	34.7717	42.6403	268.278	0.32992	24.4511	18.389	22.1276	TRUE	5
ID28	39	P2	3	15.3071	23.4331	34.7717	46.9326	283.623	0.25163	24.9385	16.9904	17.842	TRUE	5
ID28	40	P4	5	14.1732	25.7008	34.7717	51.1547	306.873	0.253697	25.806	17.9226	19.4632	TRUE	5
ID28	41	Pclin	2	13.4173	21.3543	34.7717	54.267	254.637	0.198039	27.815	17.716	12.607	TRUE	8
ID28	42	P3	1	14.1732	23.811	34.7717	33.9293	261.816	0.312054	25.2562	18.8471	20.4252	TRUE	4
ID28	43	P2	3	15.3071	23.4331	34.7717	69.2944	256.463	0.277568	25.2741	18.0686	17.7964	TRUE	5
ID28	44	P1	4	13.7953	22.4882	34.7717	38.9734	258.083	0.287082	23.9131	16.9464	18.5228	TRUE	5
ID28	45	P4	5	14.5512	26.0787	34.7717	34.6777	279.677	0.306595	25.6538	19.1305	21.4369	TRUE	5
ID28	46	P2	3	15.3071	23.4331	34.7717	54.5237	265.764	0.268237	25.1099	17.6538	17.8219	TRUE	7
ID28	47	Pclin	2	13.6063	21.5433	34.7717	57.5486	256.734	0.287946	26.8564	19.9107	18.4814	TRUE	5
ID28	48	P3	1	14.1732	24.189	34.7717	32.0843	299.91	0.239772	25.6544	17.3132	17.9775	TRUE	5
ID28	49	P1	4	13.6063	22.8661	34.7717	43.4125	281.889	0.274485	25.3127	18.0264	19.3436	TRUE	5
